# Supplementary material for: Identifying novel β-lactamase substrate activity through in silico prediction of antimicrobial resistance
Source: Microb Genom. 2021 Jan 8;7(1):mgen000500. doi: 10.1099/mgen.0.000500 (PMC8115898; doi:10.1099/mgen.0.000500)
Supplement: Supplementary material 2 [file mgen-7-500-s002.xlsx]

## Sheet: Table S1
Antibiotic	Resistance gene	Plasmid	MIC (μg/mL) wild-type E. coli BW25113	CLSI Resistant MIC (μg/mL) breakpoint for Enterobacteriaceae	CLSI Resistant MIC (μg/mL) breakpoint for Pseudomonas aeruginosa
ampicillin	None	None	64	≥32	-
	CMY-2	pGDP1	>256	≥32	-
	CTX-M-3	pGDP1	>256	≥32	-
	CTX-M-15	pGDP1	>256	≥32	-
	CTX-M-27	pGDP1	>256	≥32	-
	OXA-1	pGDP1	>256	≥32	-
	PDC-3	pGDP1	>256	≥32	-
	PDC-5	pGDP1	>256	≥32	-
	TEM-1	pGDP1	>256	≥32	-
	TEM-30	pGDP1	>256	≥32	-
amoxicillin-clavulanic acid	None	None	8-16	≥32/16	-
	CMY-2	pGDP1	256	≥32/16	-
	CTX-M-3	pGDP1	64	≥32/16	-
	CTX-M-15	pGDP1	16	≥32/16	-
	CTX-M-27	pGDP1	8-16	≥32/16	-
	OXA-1	pGDP1	64	≥32/16	-
	PDC-3	pGDP1	256	≥32/16	-
	PDC-5	pGDP1	256	≥32/16	-
	TEM-1	pGDP1	128	≥32/16	-
	TEM-30	pGDP1	128	≥32/16	-
piperacillin-tazobactam	None	None	4	≥128/4	≥128/4
	CMY-2	pGDP1	32-64	≥128/4	NR
	CTX-M-3	pGDP1	32	≥128/4	NR
	CTX-M-15	pGDP1	4	≥128/4	NR
	CTX-M-27	pGDP1	>256	≥128/4	NR
	OXA-1	pGDP1	32	≥128/4	NR
	PDC-3	pGDP1	>256	NR	≥128/4
	PDC-5	pGDP1	32	NR	≥128/4
	TEM-1	pGDP1	64-128	≥128/4	NR
	TEM-30	pGDP1	16	≥128/4	NR
cefazolin	None	None	4	≥8/≥32 (Urine only)	-
	CMY-2	pGDP1	>256	≥8/≥32 (Urine only)	-
	CTX-M-3	pGDP1	>256	≥8/≥32 (Urine only)	-
	CTX-M-15	pGDP1	128	≥8/≥32 (Urine only)	-
	CTX-M-27	pGDP1	>256	≥8/≥32 (Urine only)	-
	OXA-1	pGDP1	8	≥8/≥32 (Urine only)	-
	PDC-3	pGDP1	>256	NR	-
	PDC-5	pGDP1	>256	NR	-
	TEM-1	pGDP1	256	≥8/≥32 (Urine only)	-
	TEM-30	pGDP1	2	≥8/≥32 (Urine only)	-
cefalotin	None	None	16-32	-	-
	CMY-2	pGDP1	>256	-	-
	CTX-M-3	pGDP1	>256	-	-
	CTX-M-15	pGDP1	128	-	-
	CTX-M-27	pGDP1	16	-	-
	OXA-1	pGDP1	16-32	-	-
	PDC-3	pGDP1	>256	NR	-
	PDC-5	pGDP1	>256	NR	-
	TEM-1	pGDP1	256	-	-
	TEM-30	pGDP1	8	-	-
cefixime	None	None	0.25	≥4	-
	CMY-2	pGDP1	>256	≥4	-
	CTX-M-3	pGDP1	32	≥4	-
	CTX-M-15	pGDP1	0.5	≥4	-
	CTX-M-27	pGDP1	4	≥4	-
	OXA-1	pGDP1	0.25-0.5	≥4	-
	PDC-3	pGDP1	>256	NR	-
	PDC-5	pGDP1	>256	NR	-
	TEM-1	pGDP1	0.25-0.5	≥4	-
	TEM-30	pGDP1	0.5	≥4	-
ceftazidime	None	None	0.5	≥16	≥32
	CMY-2	pGDP1	256	≥16	NR
	CTX-M-3	pGDP1	16-32	≥16	NR
	CTX-M-15	pGDP1	0.5	≥16	NR
	CTX-M-27	pGDP1	128	≥16	NR
	OXA-1	pGDP1	0.5	≥16	NR
	PDC-3	pGDP1	32	NR	≥32
	PDC-5	pGDP1	32	NR	≥32
	TEM-1	pGDP1	1	≥16	NR
	TEM-30	pGDP1	0.25	≥16	NR
ertapenem	None	None	0.25	≥2	-
	CMY-2	pGDP1	1-2	≥2	-
	CTX-M-3	pGDP1	0.5	≥2	-
	CTX-M-15	pGDP1	0.25	≥2	-
	CTX-M-27	pGDP1	128	≥2	-
	OXA-1	pGDP1	0.25	≥2	-
	PDC-3	pGDP1	0.25	NR	-
	PDC-5	pGDP1	0.25	NR	-
	TEM-1	pGDP1	0.25-0.5	≥2	-
	TEM-30	pGDP1	0.25	≥2	-
meropenem	None	None	0.25	≥4	≥8
	CMY-2	pGDP1	0.25	≥4	NR
	CTX-M-3	pGDP1	0.25	≥4	NR
	CTX-M-15	pGDP1	0.25	≥4	NR
	CTX-M-27	pGDP1	0.5	≥4	NR
	OXA-1	pGDP1	0.25	≥4	NR
	PDC-3	pGDP1	0.25	NR	≥8
	PDC-5	pGDP1	0.25-64	NR	≥8
	TEM-1	pGDP1	0.25-0.5	≥4	NR
	TEM-30	pGDP1	0.25	≥4	NR
cefoxitin	None	None	8	≥32	-
	CMY-2	pGDP1	8	≥32	-
	CTX-M-3	pGDP1	32-256	≥32	-
	CTX-M-15	pGDP1	16	≥32	-
	CTX-M-27	pGDP1	0.5	≥32	-
	OXA-1	pGDP1	8	≥32	-
	PDC-3	pGDP1	>256	NR	-
	PDC-5	pGDP1	64	NR	-
	TEM-1	pGDP1	16	≥32	-
	TEM-30	pGDP1	1	≥32	-
ceftriaxone	None	None	0.25	≥4	-
	CMY-2	pGDP1	128	≥4	-
	CTX-M-3	pGDP1	>256	≥4	-
	CTX-M-15	pGDP1	128	≥4	-
	CTX-M-27	pGDP1	0.25	≥4	-
	OXA-1	pGDP1	0.25	≥4	-
	PDC-3	pGDP1	32	NR	-
	PDC-5	pGDP1	32	NR	-
	TEM-1	pGDP1	0.25	≥4	-
	TEM-30	pGDP1	0.25	≥4	-
gentamicin	None	None	0.5	>16	NR
	aac(6')-Ib-cr	pGDP3	0.5	>16	NR
amikacin	None	None	1-2	>64	NR
	aac(6')-Ib-cr	pGDP3	4-8	>64	NR
tobramycin	None	None	0.5-1	>16	NR
	aac(6')-Ib-cr	pGDP3	32-64	>16	NR
Table S1. Antibiotic susceptibility tests (AST) performed on known resistance genes. As per the Antibiotic Resistance Platform, AMR genes were cloned into the pGDP plasmid series and transformed into two strains of E. coli: wild-type E. coli BW25113, which is representative of a clinical isolate, and a hyperpermeable, efflux-deficient mutant strain, E. coli BW25113 ΔbamBΔtolC. AST was performed f…

## Sheet: Table S2
	ampicillin	amoxicillin-clavulanic acid	amikacin*	cefazolin	cefalotin	ciprofloxacin	cefixime	ceftazidime	gentamicin C	meropenem*	nitrofurantoin*	piperacillin-tazobactam	tetracycline	tobramycin	trimethoprim-sulfamethoxazole	cefoxitin	ceftriaxone	ertapenem*
AAC(3)-Ia	1.35781	-0.01398	-0.00114	-1.1666	0	-0.04464	0	0	0.831384	-0.00356	-0.0624	0.002691	-0.2218	-0.13346	-0.13462	-0.00336	0	-0.0041
AAC(3)-IIb	0.660708	0.217	-0.11871	-2.24844	0.710079	0.346217	-1.89643	-1.89643	4.44642	-3.58588	1.67954	-0.09075	1.30428	3.11545	-0.42767	-1.39211	-1.89643	-1.62268
AAC(3)-IIc	0.000235	0.036512	-0.00718	3.24829	0.182739	-0.2416	2.16268	2.16268	0.813236	-0.02198	-0.03454	0.004059	0.967432	1.66311	0.194808	-0.08061	2.16268	-0.07625
AAC(6')-Ib8	0.153908	-0.01938	-0.00736	0.088281	0.432698	0.085168	0	0	-0.01028	-0.0889	-0.02021	0	0	-0.02637	0.006371	-0.1988	0	-0.17568
AAC(6')-IIa	0.408651	0.254336	-0.08931	0.881469	0.476456	0.349392	0.467144	0.467144	0.520258	1.28124	-0.00559	-0.61675	0.290571	1.2575	-0.25669	0.157285	0.467144	0.049339
aadA	0.913294	0.040307	0.610648	1.93035	1.26787	0.094324	1.29954	1.29954	-0.24348	2.64571	-0.15453	-1.03876	0.282684	0.541308	0.651409	-0.33967	1.29954	0.54226
aadA13	0.196922	0.013272	-0.04107	-0.49538	-4e-05	-0.07021	-0.53677	-0.53677	-0.33249	-0.22972	0.725969	-1.18606	-0.28481	-0.16483	-0.29644	-0.35254	-0.53677	-0.1327
aadA2	0.298347	0.052146	-0.0716	0.699237	1.2582	0.004025	-0.38648	-0.38648	-0.08472	-2.19138	-0.49473	-1.28798	0.825889	0.492685	0.796594	0.01515	-0.38648	-0.49507
aadA23	0.014548	0.01888	-0.02591	0	-4e-05	0.052608	-0.09251	-0.09251	0	-0.00087	-0.24124	0.005356	0.065341	0.066206	0.126199	-0.08999	-0.09251	-0.01701
aadA24	0.014548	0.01888	-0.02591	0	-4e-05	0.052608	-0.09251	-0.09251	0	-0.00087	-0.24124	0.005356	0.065341	0.066206	0.126199	-0.08999	-0.09251	-0.01701
aadA5	0.5268	0.089964	0.011886	1.07778	-1.67061	-0.0542	-0.09401	-0.09401	-0.59554	1.55744	0.323406	-0.69032	-0.32155	0.011976	1.58295	0.700643	-0.09401	0.748823
acrB	-0.18853	-0.01633	-0.03877	-0.0775	-0.33347	-0.05775	0.007725	0.007725	0.084716	-0.08941	0.041604	0.069964	-0.04346	0.050769	-0.16119	0.061013	0.007725	-0.10524
acrD	0.921432	0.000945	0.24565	0.149389	0.788309	-0.11303	-0.13774	-0.13774	-0.54495	0.048073	-0.15011	-1.1203	-0.26017	-0.09718	-0.22166	-0.69771	-0.13774	-0.07414
AcrE	0.090202	-0.00864	-0.07506	0.102108	-0.30581	-0.03811	0.009433	0.009433	-0.36586	-1.19278	0.335028	-1.15983	-0.05857	0.084138	-0.1505	-0.39088	0.009433	-0.47106
AcrF	-0.37051	-0.03191	-0.0533	-0.93164	0.437696	-0.27903	-0.18469	-0.18469	-0.07609	-0.09273	-0.01957	0.004526	0.086016	-0.07836	0.195287	-0.25302	-0.18469	-0.22227
AcrS	-0.18853	-0.04837	-0.34134	-0.0775	-0.33347	-0.1112	0.007725	0.007725	-1.31522	-1.44107	-0.37784	-4.03057	-0.12561	-0.47358	-0.16119	-0.4607	0.007725	-0.47505
ACT-30	0.150761	0	-0.01622	-0.18352	-0.26361	-0.12031	-0.04831	-0.04831	0	-0.08319	-0.47679	-0.56923	-0.56133	0	0	0	-0.04831	-0.17703
adeF	-0.5268	-0.03457	-0.30667	-0.23662	-0.73268	-0.15184	0.144092	0.144092	-0.76607	-0.20037	0.113349	-3.16852	-0.25591	-0.27417	-0.00431	-0.08431	0.144092	-0.14813
adeJ	-0.8686	-0.01458	-0.00595	0	4.32686	0	-0.51774	-0.51774	-0.26081	-0.10331	-0.04854	-2.28357	0	-0.17036	-0.08314	-0.55243	-0.51774	-0.1128
ANT(2'')-Ia	0.000438	0.009214	-0.00301	0	0	0.032005	0	0	0.008052	-0.03076	1.04048	0.899905	0	0.000967	-0.34229	0.303135	0	-0.00803
ANT(4')-IIb	0.181936	0	-0.00734	0.005326	0	-0.15482	-0.00137	-0.00137	-0.14688	0.000538	-0.04269	0.009212	-0.30592	-0.01198	0	-0.05457	-0.00137	-0.06561
APH(3'')-Ib	-1.36717	-0.08332	0.013862	-2.31172	-2.98085	0.174807	-0.3889	-0.3889	0.142176	-1.95646	-0.60429	1.33205	-0.2058	-0.73139	0.807205	-0.60163	-0.3889	-0.38988
APH(3')-Ia	-0.1312	0.055869	-0.05784	-1.41926	0.199528	-0.29457	-1.13819	-1.13819	-0.26108	-1.20717	0.341143	-2.06702	0.081522	0.04779	-0.14111	-0.08711	-1.13819	-0.40767
APH(6)-Id	-0.69539	-0.06977	0.021036	-1.23543	0.507161	0.092711	1.39746	1.39746	0.311597	-1.95401	-0.59622	1.33205	1.98119	-0.68053	0.807205	-0.5768	1.39746	-0.30896
armA	0	0	0.436497	0.759136	0	0.079828	0.507803	0.507803	0.277578	2.5315	-0.2748	0	0	0.426286	0.091734	0.066079	0.507803	0.664811
arnA	0.000192	-0.02668	-0.00241	-0.00123	0.004206	0.10655	0.000446	0.000446	-0.15153	-0.09879	-0.04281	0	-0.47311	-0.362	0.062208	-0.9671	0.000446	-0.0442
AxyY	0.401227	0	-0.0149	-0.01505	0.389101	-0.0523	0	0	-0.13629	-0.06342	-0.03567	-0.70029	-0.1667	-0.03949	-0.06478	-0.37907	0	-0.05141
bacA	-0.18853	-0.01633	-0.03877	-0.0775	-0.33347	-0.05775	0.007725	0.007725	0.084716	-0.08941	0.041604	0.069964	-0.04346	0.050769	-0.16119	0.061013	0.007725	-0.10524
Bacillus Cluster A intrinsic mph	6.32e-05	0.024191	-0.00954	2.55711	0.195349	-0.06069	0.70372	0.70372	0.062782	-0.01798	-0.00947	0	-0.311	0.290517	-0.70428	-0.40914	0.70372	-0.10965
baeR	-0.34829	-0.02401	-0.02075	-0.07762	-0.35103	-0.07739	0.005975	0.005975	0.338115	-0.08688	-0.70792	1.30483	-0.03726	-0.05389	-0.16976	0.461026	0.005975	-0.06879
baeS	-0.34829	-0.02401	-0.02075	-0.07762	-0.35103	-0.07739	0.005975	0.005975	0.338115	-0.08688	-0.70792	1.30483	-0.03726	-0.05389	-0.16976	0.461026	0.005975	-0.06879
basS	0.000255	-0.02	-0.00321	0	0.018099	0.157536	-0.77534	-0.77534	0.110332	-2.50725	-0.0608	-0.62053	0	0.224644	-0.11843	-0.48813	-0.77534	-0.37122
bcr-1	0.003693	0.028965	-0.00212	2.33561	0	-0.07578	-0.02626	-0.02626	-0.14604	-0.0316	-0.01925	0.768921	0	0	-0.22261	-0.06245	-0.02626	-0.03326
BRP(MBL)	0	0.01474	0.30257	0	0	0.053448	0	0	0.287374	1.35166	0.419442	0.432826	0.082151	0.153704	0	0.112319	0	0.369805
Brucella suis mprF	7.39e-05	0.021139	-0.02939	-0.00203	0.199568	0	0.000106	0.000106	-0.21876	-1.20118	0.597037	-0.00789	0	0	0.020055	0.003427	0.000106	-0.34575
BUT-1	-0.1742	0.008902	-0.02609	-0.0383	0.0369	0.055777	0.570169	0.570169	0.474698	-0.01069	0.093482	0.216826	-2.15369	0.247245	-0.01958	0.115821	0.570169	-0.09227
carA	0	-0.03507	-0.01081	-0.4588	-0.58036	0.120466	-0.26365	-0.26365	-0.3801	-0.10834	-0.33045	-2.58764	-0.06422	-0.3512	-0.14982	-0.15574	-0.26365	-0.16834
CARB-17	0.000156	0.007871	-0.01694	-0.00678	0.123938	-0.06544	-0.01042	-0.01042	-0.01082	-0.00848	-0.22234	-1.09438	0.148252	-0.005	0.280799	0.169251	-0.01042	-0.11561
CARB-18	0	0.020232	-0.00374	0.199968	0.260998	0	-0.02157	-0.02157	-0.01703	-0.00029	-0.01337	0.003377	0.049515	-0.02722	0	-0.00492	-0.02157	-0.00041
CARB-19	0.137695	0.019567	-0.00393	0.309744	0.065902	-0.03639	-0.0297	-0.0297	-0.00986	-0.00058	-0.02116	-21.543	0.041204	-0.02299	0	-0.0072	-0.0297	-0.00138
CARB-20	0.697999	-0.01641	-0.00889	0.143926	0	0.096793	0.858768	0.858768	-0.53472	-0.01833	-0.18647	-2.19312	-0.38065	-1.12188	-0.48449	-0.42624	0.858768	-0.08113
CARB-21	0.011395	-0.0188	-0.00902	-1.42524	0.132495	0.095071	-0.17855	-0.17855	-0.0292	-0.00628	-0.00282	0	-0.77918	-0.02161	0.456118	-0.27714	-0.17855	-0.18875
CARB-22	0.02283	-0.02271	-0.01044	0.447049	1.56225	0.020248	0.004846	0.004846	-0.46854	-0.00411	-0.1234	-0.30595	-0.15665	-0.17865	-0.15981	-0.24092	0.004846	-0.07729
CARB-23	0.070795	0	-0.0027	0.020793	0.001447	0.009095	0.021157	0.021157	0.0203	-0.0044	-0.08001	-0.01862	0.970077	0.001121	-0.09329	0	0.021157	-0.01645
catB3	0.408651	0.254336	-0.08931	0.881469	0.476456	0.349392	0.467144	0.467144	0.520258	1.28124	-0.00559	-0.61675	0.290571	1.2575	-0.25669	0.157285	0.467144	0.049339
catI	1.44231	0.003683	-0.06633	2.78628	0.407071	-0.07578	0.284405	0.284405	-0.57121	-1.23479	-0.32387	0.916636	0.84094	-0.12121	0.52754	-0.25654	0.284405	-0.43379
cmeA	0	0.01474	0.30257	0	0	0.053448	0	0	0.287374	1.35166	0.419442	0.432826	0.082151	0.153704	0	0.112319	0	0.369805
CMY-14	-3.67559	-0.0181	-0.00488	-5.67935	0.512843	0.138801	-3.87189	-3.87189	-1.04594	-0.00552	-0.16733	-0.77729	-0.18683	-1.21342	-0.36661	-0.57487	-3.87189	-0.03242
CMY-2	3.5111	0.101909	-0.06905	6.75215	1.26824	0.051085	3.65517	3.65517	-0.84197	8.65002	1.13765	2.5219	0.108712	-0.19377	-0.40412	1.50577	3.65517	2.81955
CMY-4	0	0	0.436497	0.759136	0	0.079828	0.507803	0.507803	0.277578	2.5315	-0.2748	0	0	0.426286	0.091734	0.066079	0.507803	0.664811
CMY-42	0	0.01474	0.30257	0	0	0.053448	0	0	0.287374	1.35166	0.419442	0.432826	0.082151	0.153704	0	0.112319	0	0.369805
CMY-45	0.396497	0.021965	-0.01067	0.541453	0.122594	0	0.469753	0.469753	0	-0.03163	-0.1311	0	0	0	0.293793	0	0.469753	-0.03066
CMY-99	0.310518	0.007685	-0.03425	-0.18341	-0.24606	-0.10067	-0.04656	-0.04656	-0.2534	-0.08572	0.272733	-1.8041	-0.56752	0.054619	0.008568	-0.40001	-0.04656	-0.21348
cpxA	-0.18853	-0.01633	-0.03877	-0.0775	-0.33347	-0.05775	0.007725	0.007725	0.084716	-0.08941	0.041604	0.069964	-0.04346	0.050769	-0.16119	0.061013	0.007725	-0.10524
CRP	-0.18853	-0.01633	-0.03877	-0.0775	-0.33347	-0.05775	0.007725	0.007725	0.084716	-0.08941	0.041604	0.069964	-0.04346	0.050769	-0.16119	0.061013	0.007725	-0.10524
CTX-M-115	0.342555	-0.01676	-0.02126	1.3262	0.916556	0	0.559558	0.559558	-0.11778	-0.00094	-0.18679	-1.46905	0.091226	-0.03561	0.119628	-0.19074	0.559558	-0.01388
CTX-M-14	2.07884	-0.01568	-0.00675	2.82033	1.53145	-0.3439	0.80752	0.80752	-0.26288	-0.1549	-0.04002	-1.2421	-0.09303	-0.38294	0	-0.85744	0.80752	-0.07591
CTX-M-15	1.2969	0.258608	-0.13336	7.47407	0.81358	0.753807	4.17764	4.17764	-0.20398	1.13884	-0.92004	-2.22793	0.390732	0.217506	-0.74054	0.947542	4.17764	-0.30324
CTX-M-27	1.5569	-0.15781	-0.06899	4.55557	1.55985	0.417413	2.57741	2.57741	-1.44042	-1.25411	-0.82111	-5.65554	0.504848	-1.22228	-0.43604	-1.19091	2.57741	-1.19823
CTX-M-3	0.409069	0.0296	-0.01163	3.04634	0.690745	0.744624	2.09142	2.09142	-0.20321	-0.0026	-0.17853	-0.01635	3.15143	-0.06629	-0.07967	-0.32779	2.09142	-0.09485
CTX-M-55	0.396497	0.021965	-0.01067	0.541453	0.122594	0	0.469753	0.469753	0	-0.03163	-0.1311	0	0	0	0.293793	0	0.469753	-0.03066
dfrA12	0.357176	0.038002	0.662509	2.0833	1.11608	0.185884	0.974956	0.974956	0.22841	2.68017	0.313643	-1.03876	0.238718	0.610582	0.357616	-0.09891	0.974956	0.657977
dfrA14	-2.1e-05	0	-0.00766	-3.15335	0.182991	0.159686	-1.20537	-1.20537	-0.22648	-0.06842	-0.1914	-2.57755	-0.14855	-0.40652	0.031797	0.083405	-1.20537	-0.16421
dfrA15	0.428872	-0.00527	-0.06098	0.004832	1.28747	-0.19275	-0.34663	-0.34663	-0.5566	-2.19248	-0.34932	-1.29869	0.543245	-0.26087	0.544196	-0.04563	-0.34663	-0.54612
dfrA17	-0.71628	0.068333	0.022617	-1.99957	-0.39485	0.097161	-0.09443	-0.09443	-0.4528	1.55895	0.422565	-1.59239	2.48864	-0.04281	1.91333	0.251646	-0.09443	0.926801
dfrA5	1.61193	0.004383	-0.02289	1.76173	1.77229	-0.12679	0.792984	0.792984	-0.22233	-0.10422	-0.04821	4.29488	-0.08671	-0.04409	1.62755	0.195142	0.792984	-0.25086
dfrA7	0.15962	-0.01966	0.395304	0.064732	0.029188	-0.01173	0.362631	0.362631	-0.19431	2.52866	-0.61187	0	0.043966	0.357012	0.091734	-0.17468	0.362631	0.579749
dfrA8	0.181936	0	-0.00734	0.005326	0	-0.15482	-0.00137	-0.00137	-0.14688	0.000538	-0.04269	0.009212	-0.30592	-0.01198	0	-0.05457	-0.00137	-0.06561
dfrE	-0.40396	-0.01558	-0.00238	-0.85946	0.082552	0	-0.19105	-0.19105	-0.01392	-0.00137	-0.00341	-0.05519	0.532509	-0.07959	0.532682	-0.00677	-0.19105	-0.01179
emrA	-0.18853	-0.01633	-0.03877	-0.0775	-0.33347	-0.05775	0.007725	0.007725	0.084716	-0.08941	0.041604	0.069964	-0.04346	0.050769	-0.16119	0.061013	0.007725	-0.10524
emrB	-0.59249	-0.03191	-0.04115	-0.93696	-0.25092	-0.05775	-0.18332	-0.18332	0.070796	-0.09078	0.038198	0.014777	0.489051	-0.02883	0.371489	0.054239	-0.18332	-0.11703
emrK	0.434504	-0.04014	-0.05086	-0.08383	1.4338	-0.13653	-0.13101	-0.13101	-0.11734	-0.18793	0.031287	-2.21366	-0.15298	0.040616	0.764983	-0.37203	-0.13101	-0.29991
emrR	-0.18853	-0.01633	-0.03877	-0.0775	-0.33347	-0.05775	0.007725	0.007725	0.084716	-0.08941	0.041604	0.069964	-0.04346	0.050769	-0.16119	0.061013	0.007725	-0.10524
emrY	-0.18853	-0.01633	-0.03877	-0.0775	-0.33347	-0.05775	0.007725	0.007725	0.084716	-0.08941	0.041604	0.069964	-0.04346	0.050769	-0.16119	0.061013	0.007725	-0.10524
eptA	-0.18853	-0.01633	-0.03877	-0.0775	-0.33347	-0.05775	0.007725	0.007725	0.084716	-0.08941	0.041604	0.069964	-0.04346	0.050769	-0.16119	0.061013	0.007725	-0.10524
ErmB	1.22639	-0.0812	-0.04099	1.44136	0.950082	0.216486	1.69794	1.69794	-0.37043	-1.2579	-0.50682	-4.78981	-0.07718	-0.57497	-0.16736	-1.11405	1.69794	-0.6745
Escherichia coli acrA	-0.18853	-0.01633	-0.03877	-0.0775	-0.33347	-0.05775	0.007725	0.007725	0.084716	-0.08941	0.041604	0.069964	-0.04346	0.050769	-0.16119	0.061013	0.007725	-0.10524
Escherichia coli acrR with mutation conferring multidrug antibiotic resistance	0.213922	-0.04491	-0.06382	-1.6219	2.10611	0.10279	0.191017	0.191017	-0.4392	-2.26059	-0.29406	-1.91986	0.775274	-0.44098	0.084584	0.325655	0.191017	-0.80411
Escherichia coli ampC beta-lactamase	-0.01433	-0.02523	-0.01269	-0.0392	-0.09953	-0.11353	-0.56244	-0.56244	-0.38998	-0.07872	-0.05188	-0.14686	0.501128	-0.19648	-0.14161	-0.05481	-0.56244	-0.01297
Escherichia coli CyaA with mutation conferring resistance to fosfomycin	2.05998	-0.01114	0.181351	-0.57696	0.519151	0.601515	-0.30269	-0.30269	0.058308	-0.98882	1.21789	-0.91191	-0.81049	-0.48997	-0.25848	-0.21528	-0.30269	0.976046
Escherichia coli EF-Tu mutants conferring resistance to Pulvomycin	-0.18853	-0.01633	-0.03877	-0.0775	-0.33347	-0.05775	0.007725	0.007725	0.084716	-0.08941	0.041604	0.069964	-0.04346	0.050769	-0.16119	0.061013	0.007725	-0.10524
Escherichia coli emrE	0.883978	-0.04737	-0.57677	-0.08477	1.57135	-0.49539	-0.20179	-0.20179	-0.68198	1.82709	-0.60233	2.62688	-0.86744	-0.94207	-0.67227	-0.35758	-0.20179	0.065899
Escherichia coli GlpT with mutation conferring resistance to fosfomycin	2.79149	0.091643	-0.21811	1.44444	2.46749	-0.33325	0.501367	0.501367	-0.43894	0.00192	0.665633	5.98107	-0.3844	0.156702	0.004945	1.07506	0.501367	1.60942
Escherichia coli gyrA conferring resistance to fluoroquinolones	-0.23268	-0.05918	-0.05037	0.54882	-1.59629	-1.11951	-0.3231	-0.3231	0.553418	-1.38823	-0.47197	-6.78258	-0.01014	0.175507	0.215084	-0.36964	-0.3231	-1.16531
Escherichia coli marR mutant conferring antibiotic resistance	-0.0621	-0.00258	-0.03471	-0.07806	-0.92732	0.042599	0.395774	0.395774	0.228384	-0.0899	0.053385	0.069139	-0.44783	0.082423	0.486083	0.075464	0.395774	-0.08695
Escherichia coli mdfA	-0.18853	-0.01633	-0.03877	-0.0775	-0.33347	-0.05775	0.007725	0.007725	0.084716	-0.08941	0.041604	0.069964	-0.04346	0.050769	-0.16119	0.061013	0.007725	-0.10524
Escherichia coli nfsA mutations conferring resistance to nitrofurantoin	-0.18853	-0.01633	-0.03877	-0.0775	-0.33347	-0.05775	0.007725	0.007725	0.084716	-0.08941	0.041604	0.069964	-0.04346	0.050769	-0.16119	0.061013	0.007725	-0.10524
Escherichia coli parC conferring resistance to fluoroquinolone	0.362304	0.154359	0.306901	3.20178	0.329162	2.62123	0.089322	0.089322	0.595144	-0.46409	0.822167	2.75625	-0.1058	1.27246	0.55535	2.3915	0.089322	-0.01004
Escherichia coli PtsI with mutation conferring resistance to fosfomycin	-0.81397	0.114881	-0.16575	2.56735	0.46918	0.468463	2.32439	2.32439	1.26573	-0.9104	-0.18521	-1.92466	0.096581	0.842243	0.08626	-1.1191	2.32439	-1.91769
Escherichia coli soxR with mutation conferring antibiotic resistance	-0.18853	-0.01633	-0.03877	-0.0775	-0.33347	-0.05775	0.007725	0.007725	0.084716	-0.08941	0.041604	0.069964	-0.04346	0.050769	-0.16119	0.061013	0.007725	-0.10524
Escherichia coli soxS with mutation conferring antibiotic resistance	-0.18853	-0.01633	-0.03877	-0.0775	-0.33347	-0.05775	0.007725	0.007725	0.084716	-0.08941	0.041604	0.069964	-0.04346	0.050769	-0.16119	0.061013	0.007725	-0.10524
Escherichia coli UhpT with mutation conferring resistance to fosfomycin	4.77302	-0.04177	-0.29018	-0.28273	1.28882	0.697857	-1.44392	-1.44392	0.038685	-1.19783	-1.12459	-1.33597	-0.40499	0.278073	0.411625	-1.86428	-1.44392	0.943046
evgA	0.086857	0.063271	-0.05411	0.941923	0.320325	-0.13052	-0.09482	-0.09482	0.030931	-0.09115	-0.02747	5.85239	0.137979	-0.04965	-0.16119	0.036782	-0.09482	-0.10883
evgS	0.660552	0.178123	-0.10277	2.48996	1.35452	0.007477	0.155922	0.155922	-0.62193	-4.87457	0.16863	2.03788	-1.16609	-0.25676	-0.09909	-1.34472	0.155922	-0.73597
floR	0.411045	0.054497	-0.04259	0.545445	0.334484	0.100258	0.377182	0.377182	-0.14275	-0.03458	-0.38476	-0.16866	0.056131	0.066206	0.586152	-0.00472	0.377182	-0.07099
gadW	-0.07133	-0.02281	0.068303	-0.4396	0.236829	0.141358	0.037072	0.037072	0.541305	0.224082	0.930744	1.3057	-0.60711	-0.17863	-0.88307	-0.08519	0.037072	0.299507
gadX	-2.18206	-0.01633	-0.03038	-5.14634	-0.33347	-0.23337	-2.12399	-2.12399	0.316775	-0.04183	-1.92949	-5.26495	0.077184	0.462712	-0.16119	-1.51593	-2.12399	0.25495
H-NS	-0.18853	-0.01633	-0.03877	-0.0775	-0.33347	-0.05775	0.007725	0.007725	0.084716	-0.08941	0.041604	0.069964	-0.04346	0.050769	-0.16119	0.061013	0.007725	-0.10524
Haemophilus influenzae PBP3 conferring resistance to beta-lactam antibiotics	-0.18853	-0.01633	-0.03877	-0.0775	-0.33347	-0.05775	0.007725	0.007725	0.084716	-0.08941	0.041604	0.069964	-0.04346	0.050769	-0.16119	0.061013	0.007725	-0.10524
IND-5	0.409069	0.0296	-0.01163	3.04634	0.690745	0.744624	2.09142	2.09142	-0.20321	-0.0026	-0.17853	-0.01635	3.15143	-0.06629	-0.07967	-0.32779	2.09142	-0.09485
IND-6	0.00221	-0.02298	-0.01133	0	0.096898	0	-0.41871	-0.41871	-0.02315	-0.00501	-0.00844	-3.21753	0.225305	-0.03338	0.005808	-0.39047	-0.41871	-0.38872
kdpE	0.019807	0.022178	-0.0557	2.27929	-0.25058	-0.25268	-0.0152	-0.0152	-0.14656	-0.1252	-0.49484	-3.45702	-0.2617	0.061003	-0.32076	-0.056	-0.0152	-0.31794
Klebsiella pneumoniae acrA	0.697999	0	-0.00435	0	0	0	0.793242	0.793242	0	-0.01558	-0.10935	-2.19485	-0.12903	-0.56606	-0.2613	-0.19227	0.793242	-0.07166
LEN-10	0.396497	0.021965	-0.01067	0.541453	0.122594	0	0.469753	0.469753	0	-0.03163	-0.1311	0	0	0	0.293793	0	0.469753	-0.03066
linG	0.014548	0.01888	-0.02591	0	-4e-05	0.052608	-0.09251	-0.09251	0	-0.00087	-0.24124	0.005356	0.065341	0.066206	0.126199	-0.08999	-0.09251	-0.01701
marA	-0.02206	-0.00258	-0.03952	-0.07806	-0.2387	-0.02386	0.395774	0.395774	0.228384	-0.09238	0.038304	0.049675	-0.54494	0.044874	0.309881	-0.17723	0.395774	-0.12657
mdsB	-2.1e-05	0	-0.00766	-3.15335	0.182991	0.159686	-1.20537	-1.20537	-0.22648	-0.06842	-0.1914	-2.57755	-0.14855	-0.40652	0.031797	0.083405	-1.20537	-0.16421
mdtA	-0.34829	-0.02401	-0.02075	-0.07762	-0.35103	-0.07739	0.005975	0.005975	0.338115	-0.08688	-0.70792	1.30483	-0.03726	-0.05389	-0.16976	0.461026	0.005975	-0.06879
mdtB	-0.34829	-0.02401	-0.02075	-0.07762	-0.35103	-0.07739	0.005975	0.005975	0.338115	-0.08688	-0.70792	1.30483	-0.03726	-0.05389	-0.16976	0.461026	0.005975	-0.06879
mdtC	1.90192	-0.04166	-0.08151	1.75648	-0.31081	-0.28031	1.19348	1.19348	-0.77022	4.39222	-1.21714	-1.12241	-2.35577	-0.64467	0.07156	0.192736	1.19348	2.16916
mdtE	-0.18853	-0.01633	-0.03877	-0.0775	-0.33347	-0.05775	0.007725	0.007725	0.084716	-0.08941	0.041604	0.069964	-0.04346	0.050769	-0.16119	0.061013	0.007725	-0.10524
mdtF	-0.15357	-0.0435	-0.04354	0.244002	-0.27713	-0.05775	0.00952	0.00952	-0.38589	-0.08937	-0.04427	-0.34309	0.460566	-0.3629	-0.15599	-0.68417	0.00952	-0.15932
mdtG	-0.18853	-0.03052	-0.04158	-0.31484	-0.33347	-0.1345	-0.17114	-0.17114	0.084716	-0.10337	0.025138	-0.4248	-0.04346	0.050769	1.42665	0.061013	-0.17114	-0.18155
mdtH	-0.18853	-0.01633	-0.03877	-0.0775	-0.33347	-0.05775	0.007725	0.007725	0.084716	-0.08941	0.041604	0.069964	-0.04346	0.050769	-0.16119	0.061013	0.007725	-0.10524
MdtK	0.008099	-0.01848	-0.007	-2.84204	0.128915	0.1156	-1.0526	-1.0526	-0.84837	-0.00338	-0.11692	0	-0.17703	0	-0.25235	0.640984	-1.0526	-0.04248
mdtM	-0.30555	-0.01509	-0.19467	-1.57335	1.6063	0.291821	-0.24695	-0.24695	0.373838	-1.56341	2.09735	-1.67754	1.07909	-0.36732	0.132905	-1.08504	-0.24695	-0.01643
mdtN	-0.18853	-0.01633	-0.03877	-0.0775	-0.33347	-0.05775	0.007725	0.007725	0.084716	-0.08941	0.041604	0.069964	-0.04346	0.050769	-0.16119	0.061013	0.007725	-0.10524
mdtO	-0.18853	-0.01633	-0.03877	-0.0775	-0.33347	-0.05775	0.007725	0.007725	0.084716	-0.08941	0.041604	0.069964	-0.04346	0.050769	-0.16119	0.061013	0.007725	-0.10524
mdtP	-0.18825	-0.04132	-0.04676	-1.56831	-0.31724	0.020145	-3.15661	-3.15661	-0.51892	-0.08911	-0.13299	-2.81034	0.126821	-0.14871	-0.15569	-1.05457	-3.15661	-0.23906
mef(B)	0.411237	0.014165	-0.03898	0.540225	0.126761	0.159158	0.377689	0.377689	-0.15153	-0.13128	-0.41515	0.005356	-0.40777	-0.2958	0.4822	-1.05709	0.377689	-0.09186
MexD	-0.40396	-0.01558	-0.00238	-0.85946	0.082552	0	-0.19105	-0.19105	-0.01392	-0.00137	-0.00341	-0.05519	0.532509	-0.07959	0.532682	-0.00677	-0.19105	-0.01179
MexF	5.43e-05	0.018256	-0.00182	0.603626	0.041538	0	0.377622	0.377622	0.057271	-0.00573	-0.00871	0.00203	0	0.215409	0.036529	-0.03076	0.377622	-0.01715
MexI	-0.00626	-0.0294	-0.01072	-1.259	0.015213	0.04982	-0.42475	-0.42475	-0.53022	-0.00602	-0.10802	0.010763	0.311338	-0.47707	-0.23088	-0.65516	-0.42475	-0.04064
MexJ	0.15962	-0.01966	-0.04119	-0.6944	0.029188	-0.09156	-0.14517	-0.14517	-0.47189	-0.00284	-0.33707	0	0.043966	-0.06927	0	-0.24076	-0.14517	-0.08506
MexK	-3.9e-05	0.037614	-0.00957	0.603626	0.04442	0.070361	0.463811	0.463811	-0.30207	-0.07285	-0.37453	-4.81194	0.15086	0.020465	0.043293	0.207846	0.463811	-0.75102
mexN	0.673208	0.029965	-0.00364	1.56548	1.05104	-0.0171	0	0	-0.03158	-2.18507	-0.00487	-0.4079	-0.03323	-0.10602	-0.26929	0.400334	0	-0.35661
MexW	0.042805	-0.03078	-0.03033	-1.87394	-0.30601	-0.00534	-0.49991	-0.49991	-0.75156	-0.07753	-0.38938	-3.37674	-1.87778	-0.50001	0.26403	-0.58605	-0.49991	-0.45392
mexX	0	-0.01454	-0.00414	-0.22354	-1.08	-0.04854	-0.53667	-0.53667	-0.32618	-0.0636	-0.10598	0	-0.16056	-0.18791	-0.11734	-0.32164	-0.53667	-0.04685
Morganella morganii gyrB conferring resistance to fluoroquinolone	0.002919	0.021684	-0.00521	1.27113	0.036493	0.108956	0.0126	0.0126	-0.54873	-0.00415	-0.06785	-1.16956	0.615518	-0.23499	0.002593	0	0.0126	-0.3969
mphA	1.91097	0.213411	-0.04202	3.26203	1.4165	-0.00906	0.844141	0.844141	-0.54206	0.422136	-0.50138	3.90889	-0.16754	-0.0723	0.526121	0.523073	0.844141	0.525902
mphD	0	0	0.436497	0.759136	0	0.079828	0.507803	0.507803	0.277578	2.5315	-0.2748	0	0	0.426286	0.091734	0.066079	0.507803	0.664811
mphG	-0.25733	-0.02883	-0.07318	-1.51064	1.70162	-0.18437	-1.35163	-1.35163	-0.67345	-0.21046	-0.60236	-1.59411	-0.38209	-0.11869	-0.52108	-0.48517	-1.35163	-0.15024
Mrx	1.91108	0.187556	-0.07047	-0.31108	0.427901	-0.27646	0.833724	0.833724	-0.58127	0.281018	-0.70371	1.47483	-0.20354	-0.18954	0.874037	0.324645	0.833724	-0.0854
msbA	-0.18853	-0.01633	-0.03877	-0.0775	-0.33347	-0.05775	0.007725	0.007725	0.084716	-0.08941	0.041604	0.069964	-0.04346	0.050769	-0.16119	0.061013	0.007725	-0.10524
msrE	0	0	0.436497	0.759136	0	0.079828	0.507803	0.507803	0.277578	2.5315	-0.2748	0	0	0.426286	0.091734	0.066079	0.507803	0.664811
MuxB	-1.22939	-0.01382	-0.00263	0	-0.91228	-0.01727	-1.06447	-1.06447	0	-3.71942	-0.00249	-4.11385	0.003988	0	-0.0609	0	-1.06447	-0.28922
NDM-5	0	0.01474	0.30257	0	0	0.053448	0	0	0.287374	1.35166	0.419442	0.432826	0.082151	0.153704	0	0.112319	0	0.369805
oleB	0.000438	0.009214	-0.00301	0	0	0.032005	0	0	0.008052	-0.03076	1.04048	0.899905	0	0.000967	-0.34229	0.303135	0	-0.00803
opcM	0.153908	-0.01938	-0.00736	0.088281	0.432698	0.085168	0	0	-0.01028	-0.0889	-0.02021	0	0	-0.02637	0.006371	-0.1988	0	-0.17568
OpmB	0.159756	0.022425	0.284547	0.000116	0.017556	0.07309	0.00175	0.00175	0.033975	1.34913	1.16897	-0.80204	0.075957	0.208323	0.008568	-0.28769	0.00175	0.333355
OpmD	0.008072	-0.01797	-0.00688	-1.2198	0.114742	0.101469	0	0	-0.50281	-0.0032	-0.09824	0	-0.18979	-0.43125	-0.18349	-0.60035	0	-0.03942
OpmH	0.000111	-0.00166	-0.02245	-2.02974	-0.96777	-0.1232	0	0	-0.02549	-0.15065	-0.19926	-1.59846	-0.83071	-0.14301	-0.69804	-0.39959	0	-0.60732
OprN	0.02283	-0.02271	-0.00537	0.46604	0.003034	0.060328	0.005546	0.005546	-0.23322	0.00046	-0.11322	-0.30595	0	-0.17865	0.004991	-0.24092	0.005546	-0.03685
OXA-1	0.408651	0.254336	-0.08931	0.881469	0.476456	0.349392	0.467144	0.467144	0.520258	1.28124	-0.00559	-0.61675	0.290571	1.2575	-0.25669	0.157285	0.467144	0.049339
OXA-181	0	0	0.436497	0.759136	0	0.079828	0.507803	0.507803	0.277578	2.5315	-0.2748	0	0	0.426286	0.091734	0.066079	0.507803	0.664811
OXA-368	0.000744	0.008623	-0.00374	0	0.006825	0.022824	0	0	-0.17268	-2.88608	-0.00494	-10.3634	1.26687	0.035949	0	0	0	-0.61614
OXA-74	0.120858	0.007963	-0.02802	1.80364	0.119575	0.064829	0.309353	0.309353	0.058702	7.48413	-0.6102	-0.61342	-1.09678	1.0354	0.086185	-0.06792	0.309353	2.14907
patA	-0.18853	-0.01633	-0.03877	-0.0775	-0.33347	-0.05775	0.007725	0.007725	0.084716	-0.08941	0.041604	0.069964	-0.04346	0.050769	-0.16119	0.061013	0.007725	-0.10524
PDC-91	-0.21871	0	-0.005	-0.68136	0	-0.03689	-0.62566	-0.62566	-0.2498	-0.2415	-0.01519	0	-0.05889	-0.24917	-0.10455	-0.62047	-0.62566	-0.04757
PmpM	0.008072	-0.01797	-0.00688	-1.2198	0.114742	0.101469	0	0	-0.50281	-0.0032	-0.09824	0	-0.18979	-0.43125	-0.18349	-0.60035	0	-0.03942
PmrF	0.434504	-0.04014	-0.05086	-0.08383	1.4338	-0.13653	-0.13101	-0.13101	-0.11734	-0.18793	0.031287	-2.21366	-0.15298	0.040616	0.764983	-0.37203	-0.13101	-0.29991
Pseudomonas aeruginosa soxR	0	0	-0.01377	-0.00678	0.124686	-0.08409	-0.01042	-0.01042	-0.03922	-0.00319	-0.00398	-0.83561	0	-0.00598	0.280799	-0.19843	-0.01042	-0.09266
qacH	0.411045	0.040845	-0.03657	0.541453	0.122554	0.052608	0.377243	0.377243	0	-0.03249	-0.37234	0.005356	0.065341	0.066206	0.419992	-0.08999	0.377243	-0.04766
QnrB19	0.4043	0.004698	-0.02079	0.474841	-0.68452	-0.09188	0.469753	0.469753	0	-0.03343	-0.22222	-0.21213	-2.70776	-0.00209	0.293793	0	0.469753	-0.22198
QnrB20	0.00221	-0.02298	-0.01133	0	0.096898	0	-0.41871	-0.41871	-0.02315	-0.00501	-0.00844	-3.21753	0.225305	-0.03338	0.005808	-0.39047	-0.41871	-0.38872
QnrS9	0	0.046784	0.60514	0	0	0.106896	0	0	0.634584	2.70332	0.838883	1.84009	0.164301	0.307407	0	0.50468	0	0.739609
RlmA(II)	0.00221	-0.02298	-0.01133	0	0.096898	0	-0.41871	-0.41871	-0.02315	-0.00501	-0.00844	-3.21753	0.225305	-0.03338	0.005808	-0.39047	-0.41871	-0.38872
rmtB	0	0.01474	0.30257	0	0	0.053448	0	0	0.287374	1.35166	0.419442	0.432826	0.082151	0.153704	0	0.112319	0	0.369805
Salmonella enterica cmlA	0.014986	0.028094	-0.02892	0	-4e-05	0.084613	-0.09251	-0.09251	0.008052	-0.03162	0.79924	0.905262	0.065341	0.067172	-0.21609	0.213144	-0.09251	-0.02503
Salmonella enterica gyrA conferring resistance to fluoroquinolones	2.4402	0.113595	0.319862	3.23894	2.9739	3.00279	4.51434	4.51434	0.332262	-0.35319	1.05084	-1.33762	0.554866	1.00077	0.433652	1.53406	4.51434	0.592062
Salmonella enterica gyrA with mutation conferring resistance to triclosan	0.409069	0.0296	-0.01163	3.04634	0.690745	0.744624	2.09142	2.09142	-0.20321	-0.0026	-0.17853	-0.01635	3.15143	-0.06629	-0.07967	-0.32779	2.09142	-0.09485
SAT-2	0.269252	0.014385	-0.01978	0.699237	1.25828	-0.10119	-0.20146	-0.20146	-0.08472	-2.18964	-0.01225	-1.29869	0.499279	-0.19159	0.544196	0.195132	-0.20146	-0.46106
Shigella flexneri chloramphenicol acetyltransferase	0	0	0.42273	0.752356	0.124686	-0.00426	0.497386	0.497386	0.23836	2.52831	-0.27878	-0.83561	0	0.420303	0.372534	-0.13235	0.497386	0.572151
SHV-1	0	-0.01482	-0.0048	-0.50071	0	0	-0.44289	-0.44289	-0.19366	-0.19864	-0.03058	-2.10053	-0.04423	-0.22002	-0.08035	-0.51111	-0.44289	-0.04205
sul1	1.35257	0.125489	0.21023	3.40942	-0.06778	-0.29283	0.511897	0.511897	0.928674	0.413608	1.66294	7.06282	0.095501	0.196669	1.28957	1.53069	0.511897	0.066026
sul2	-0.23954	-0.07341	-0.01251	-1.43677	2.97679	0.229504	-1.31528	-1.31528	0.076073	-0.83085	1.74852	-3.424	1.58684	-0.89891	0.440312	-0.86502	-1.31528	-0.20244
sul3	0.411045	0.040845	-0.03657	0.541453	0.122554	0.052608	0.377243	0.377243	0	-0.03249	-0.37234	0.005356	0.065341	0.066206	0.419992	-0.08999	0.377243	-0.04766
TEM-1	5.7943	0.034922	0.374485	-3.54681	1.78707	0.215343	-4.26965	-4.26965	-0.51493	-1.02303	-0.44613	-1.1908	-0.08513	-1.31281	-0.53409	1.33613	-4.26965	0.287158
TEM-191	1.70329	-0.00905	-0.02762	1.43072	0.953049	0.064313	0.572158	0.572158	0.164881	-0.00865	-0.31705	-2.63592	0.484945	-0.40406	-0.01239	-0.1941	0.572158	-0.41488
TEM-192	-2.14495	-0.01421	-0.00143	-1.24503	-2.09707	-0.03199	-0.66785	-0.66785	-0.65703	-0.01367	-0.01146	-0.00588	-0.0478	-0.24668	-0.1215	0	-0.66785	-0.0063
TEM-30	0.587586	0.028192	-0.00102	-1.31421	0	-0.11002	-0.61634	-0.61634	-0.02028	-0.00518	-0.0065	-0.00425	-0.61668	-0.00619	0.31217	-0.00042	-0.61634	-0.04094
TEM-87	0.451742	-0.02099	-0.00429	0.009572	0	0.071838	0.030438	0.030438	-0.96632	-0.0121	-0.07784	-0.1563	-0.2536	-1.30217	-0.21593	-0.90565	0.030438	-0.02427
tet(59)	0	0	0.42273	0.752356	0.124686	-0.00426	0.497386	0.497386	0.23836	2.52831	-0.27878	-0.83561	0	0.420303	0.372534	-0.13235	0.497386	0.572151
tet(B)	0.112305	-0.06351	-0.10527	0.943601	-0.77237	-0.09526	0.909392	0.909392	-0.65409	-1.21122	-0.58571	0.389688	3.75528	-0.20153	-0.10486	0.119224	0.909392	-0.75497
tet(C)	0.464845	0.131502	0.022395	-2.3839	2.29027	0.54325	1.61896	1.61896	-0.07572	-4.05565	-1.29201	-4.84967	12.3291	0.350775	0.191341	-1.1997	1.61896	0.130115
tet(D)	-0.23161	-0.08318	-0.10218	-1.17569	-0.65395	-0.09965	-0.53594	-0.53594	-0.65409	-1.21188	-0.55638	-5.85587	3.12901	-0.17379	-0.48379	-0.53179	-0.53594	-0.82126
tet(E)	2.07884	-0.01568	-0.00675	2.82033	1.53145	-0.3439	0.80752	0.80752	-0.26288	-0.1549	-0.04002	-1.2421	-0.09303	-0.38294	0	-0.85744	0.80752	-0.07591
tet(W/N/W)	0.014548	0.01888	-0.02591	0	-4e-05	0.052608	-0.09251	-0.09251	0	-0.00087	-0.24124	0.005356	0.065341	0.066206	0.126199	-0.08999	-0.09251	-0.01701
tetM	0.000192	-0.02668	-0.00241	-0.00123	0.004206	0.10655	0.000446	0.000446	-0.15153	-0.09879	-0.04281	0	-0.47311	-0.362	0.062208	-0.9671	0.000446	-0.0442
tetR	0.104502	-0.04624	-0.09515	1.01021	0.512557	-0.00338	0.909392	0.909392	-0.65409	-1.20942	-0.49459	0.601815	6.46304	-0.19944	-0.10486	0.119224	0.909392	-0.56364
tetW	0.409069	0.0296	-0.01163	3.04634	0.690745	0.744624	2.09142	2.09142	-0.20321	-0.0026	-0.17853	-0.01635	3.15143	-0.06629	-0.07967	-0.32779	2.09142	-0.09485
TolC	-0.18853	-0.01633	-0.03877	-0.0775	-0.33347	-0.05775	0.007725	0.007725	0.084716	-0.08941	0.041604	0.069964	-0.04346	0.050769	-0.16119	0.061013	0.007725	-0.10524
TriA	0.713357	0.00411	-0.02314	-2.00085	0.626373	-0.26686	0	0	-0.03158	-2.32548	-0.21831	-2.02582	-0.16634	-0.25483	-0.37837	0.147643	0	-0.91488
TriC	0	-0.02089	-0.00246	-0.01809	0.257181	-0.06283	-0.35589	-0.35589	-0.29836	0.001169	-0.01162	-0.15925	0	-0.01175	0	-0.04777	-0.35589	-0.03295
ugd	-1.05199	-0.0859	-0.24868	-0.10541	-0.5139	-0.03928	-0.31856	-0.31856	-0.75139	-0.28176	-0.15757	1.9302	-1.25917	-0.51535	0.034708	1.27423	-0.31856	0.053782
vanHA	0.006703	0.015294	-0.01365	2.22955	1.76937	0.699553	1.36553	1.36553	-0.2611	-0.20985	-0.19081	-1.61663	2.25565	-0.15026	-0.07967	-0.46775	1.36553	-0.12473
vanSN	0.153908	-0.01938	-0.00736	0.088281	0.432698	0.085168	0	0	-0.01028	-0.0889	-0.02021	0	0	-0.02637	0.006371	-0.1988	0	-0.17568
vgaC	-0.09491	0.022675	-0.11098	1.17783	1.07768	0.219941	-0.74142	-0.74142	-1.37323	1.44615	-0.33969	4.6637	-0.0171	-0.63344	-0.00234	-1.21162	-0.74142	0.941582
YojI	-0.18853	-0.01633	-0.03877	-0.0775	-0.33347	-0.05775	0.007725	0.007725	0.084716	-0.08941	0.041604	0.069964	-0.04346	0.050769	-0.16119	0.061013	0.007725	-0.10524
Table S2. Weights of importance assigned for every resistance determinant during E. coli antibiotic resistance phenotype prediction using logistic regression + RGI. An asterisk indicates models for antibiotics where <10% of a species’ isolates displayed susceptible or resistant phenotypes and therefore could not be properly validated and tested, so were trained using all the data.

## Sheet: Table S3
	ampicillin*	amoxicillin-clavulanic acid*	amikacin*	cefazolin*	cefalotin*	ciprofloxacin	cefixime*	ceftazidime	gentamicin C	meropenem	piperacillin-tazobactam	tobramycin*	trimethoprim-sulfamethoxazole*	cefoxitin*	ceftriaxone*
AAC(3)-IIb	2.57e-05	2.57e-05	-0.00835	0.00775	0.000244	1.47317	7.4e-05	-0.68009	0	-0.00222	-0.00288	-0.00903	0.000109	2.57e-05	2.57e-05
AAC(3)-VIIIa	2.57e-05	2.57e-05	-0.00554	0.005117	-0.00055	0.728142	-0.00041	-0.07093	0	-0.80979	-0.00273	-0.00934	4.62e-05	2.57e-05	2.57e-05
aadA3	2.58e-05	2.58e-05	-0.00632	0.013943	0.521453	-1.66308	0.653425	-0.34768	0	-5.55931	-0.00286	-0.00538	0.905079	2.58e-05	2.58e-05
aadA6	0.000129	0.000129	0.209614	0.052926	1.03759	-4.0481	0.670304	-0.79268	-0.18649	4.03158	0.003085	-0.04205	2.2944	0.000129	0.000129
acrB	5.15e-05	5.15e-05	-0.01373	0.014516	0.034414	0	0.011507	-0.02056	-0.04407	-1.2107	0	-0.01446	0.007081	5.15e-05	5.15e-05
acrD	0.000103	0.000103	-0.02235	0.024722	0.025139	6.45931	0.004978	-0.85147	-0.33352	-1.88902	-0.00886	-0.02618	0.007218	0.000103	0.000103
AcrF	2.57e-05	2.57e-05	-0.00466	0.008717	0.473624	-0.30761	0.48253	0	-0.18465	0	0	-0.00487	0.016276	2.57e-05	2.57e-05
AcrS	5.15e-05	5.15e-05	0.344441	0.024092	0.130978	0.981154	0.246163	0.075546	0.554693	-1.55041	-0.00288	0.262344	0.01285	5.15e-05	5.15e-05
adeF	0.00074	0.00074	-0.37979	0.358685	2.76706	4.94995	4.14939	-0.94127	-1.56471	3.39108	-0.02133	0.124994	3.01725	0.00074	0.00074
adeL	2.57e-05	2.57e-05	-0.00554	0.005117	-0.00055	0.728142	-0.00041	-0.07093	0	-0.80979	-0.00273	-0.00934	4.62e-05	2.57e-05	2.57e-05
APH(3'')-Ib	0.000154	0.000154	-0.04339	0.061235	3.01261	2.62329	2.17293	1.03039	-0.74637	1.31408	0.005872	0.082096	0.793575	0.000154	0.000154
APH(3')-IIb	-3.1e-06	-3.1e-06	-0.00156	0.077937	0.087157	0.17407	0.033496	0.150196	0.248358	-0.16126	0.001979	-0.01285	-0.10401	-3.1e-06	-3.1e-06
APH(6)-Id	0.000129	0.000129	-0.03307	0.033339	0.155287	2.53541	0.250187	0.044793	-0.08059	-1.77195	0.002869	0.090171	0.007492	0.000129	0.000129
armA	5.15e-05	5.15e-05	-0.01155	0.018651	1.79048	-0.03912	1.7446	-1.57895	-0.49313	-0.33216	-0.00607	-0.01018	0.015221	5.15e-05	5.15e-05
ArmR	5.13e-05	5.13e-05	-0.2019	0.314256	8.18503	-5.99581	8.25304	-1.28737	-1.68948	-1.29085	-0.02781	-0.22041	1.31168	5.13e-05	5.13e-05
arnA	-3.1e-06	-3.1e-06	-0.00156	0.077937	0.087157	0.17407	0.033496	0.150196	0.248358	-0.16126	0.001979	-0.01285	-0.10401	-3.1e-06	-3.1e-06
arr-3	2.57e-05	2.57e-05	-0.00629	0.013441	0.386164	-1.21542	0.4821	-0.36014	-0.16221	-3.83313	-0.00286	-0.00536	0.585336	2.57e-05	2.57e-05
Bacillus subtilis mprF	2.57e-05	2.57e-05	-0.00629	0.013441	0.386164	-1.21542	0.4821	-0.36014	-0.16221	-3.83313	-0.00286	-0.00536	0.585336	2.57e-05	2.57e-05
baeR	2.57e-05	2.57e-05	-0.00438	0.009135	0.01368	0	0.017061	0.277993	-0.13214	0	-0.00283	-0.00696	0.012929	2.57e-05	2.57e-05
baeS	5.15e-05	5.15e-05	-0.01194	0.01789	0.521084	-1.69218	0.653228	-0.36001	-0.02899	-5.55931	-0.00572	-0.01052	0.905066	5.15e-05	5.15e-05
basR	0.000254	0.000254	-0.20847	-0.11665	-2.93351	0.760897	-4.71225	-0.6114	-0.53927	0.460143	-0.02402	-0.47312	-0.07502	0.000254	0.000254
basS	-3.1e-06	-3.1e-06	-0.00156	0.077937	0.087157	0.17407	0.033496	0.150196	0.248358	-0.16126	0.001979	-0.01285	-0.10401	-3.1e-06	-3.1e-06
bcr-1	-3.1e-06	-3.1e-06	-0.00156	0.077937	0.087157	0.17407	0.033496	0.150196	0.248358	-0.16126	0.001979	-0.01285	-0.10401	-3.1e-06	-3.1e-06
carA	-3.1e-06	-3.1e-06	-0.00156	0.077937	0.087157	0.17407	0.033496	0.150196	0.248358	-0.16126	0.001979	-0.01285	-0.10401	-3.1e-06	-3.1e-06
catIII	2.57e-05	2.57e-05	-0.00604	0.003342	0	0	-0.0002	0.085896	0.079645	0	0.002913	0.123949	-6.2e-05	2.57e-05	2.57e-05
ceoB	2.57e-05	2.57e-05	-0.00595	0.011414	0.934634	0.029658	0.836976	0	-0.06332	5.12079	-0.00293	-0.00558	0.094953	2.57e-05	2.57e-05
clbA	2.57e-05	2.57e-05	-0.00493	0.010638	0	-9.81118	0.213239	0	0	0.877787	0	-0.00615	0.01946	2.57e-05	2.57e-05
cpxA	2.57e-05	2.57e-05	-0.00507	0.005858	0.017387	6.28029	0.000896	0.544858	-0.11968	-0.82754	0.002935	-0.00785	0.000329	2.57e-05	2.57e-05
CRP	2.57e-05	2.57e-05	-0.00438	0.009135	0.01368	0	0.017061	0.277993	-0.13214	0	-0.00283	-0.00696	0.012929	2.57e-05	2.57e-05
CrpP	0.000463	0.000463	0.226866	0.198285	3.73298	-0.89044	3.81703	-1.91764	-0.45468	1.94409	-0.02576	0.154268	2.61637	0.000463	0.000463
dfrB3	2.57e-05	2.57e-05	-0.00322	0.005916	0.008366	0	0.007502	-0.47053	-0.39048	-0.00064	-0.00294	-0.00654	0.000616	2.57e-05	2.57e-05
emrB	5.14e-05	5.14e-05	-0.01106	0.019939	0.594528	-2.43005	0.609026	-0.48899	-0.20736	-1.2814	0.000147	-0.01226	0.038417	5.14e-05	5.14e-05
Erm(38)	2.57e-05	2.57e-05	-0.00438	0.004854	0	2.09274	0.003867	0	-0.15708	0	0	-0.00692	0.000302	2.57e-05	2.57e-05
Escherichia coli acrA	2.57e-05	2.57e-05	-0.00438	0.009135	0.01368	0	0.017061	0.277993	-0.13214	0	-0.00283	-0.00696	0.012929	2.57e-05	2.57e-05
Escherichia coli ampC beta-lactamase	2.57e-05	2.57e-05	-0.00393	0.00637	0.000604	6.29596	0.000595	-0.16073	-0.04605	-0.02843	-0.00293	-0.00404	0.004532	2.57e-05	2.57e-05
Escherichia coli EF-Tu mutants conferring resistance to Pulvomycin	5.15e-05	5.15e-05	-0.01822	0.037119	0.315514	-1.00968	0.452928	-0.38966	-0.05069	-2.17619	-0.00289	-0.0136	0.846286	5.15e-05	5.15e-05
Escherichia coli emrE	2.57e-05	2.57e-05	-0.00507	0.005858	0.017387	6.28029	0.000896	0.544858	-0.11968	-0.82754	0.002935	-0.00785	0.000329	2.57e-05	2.57e-05
Escherichia coli mdfA	2.57e-05	2.57e-05	-0.00471	0.006082	-0.00031	-0.08936	-0.00019	-0.07574	0	0	0	-0.00702	0.000318	2.57e-05	2.57e-05
evgS	2.57e-05	2.57e-05	-0.00825	0.009359	-0.00016	6.91484	-7.1e-05	0	-0.0143	-0.17402	0.003148	-0.00438	0.00737	2.57e-05	2.57e-05
fexA	5.14e-05	5.14e-05	-0.00934	0.015976	1.24e-05	-0.33732	0.00388	0	-0.36444	-0.00161	-0.00281	-0.01311	0.031427	5.14e-05	5.14e-05
FosA	-3.1e-06	-3.1e-06	-0.00156	0.077937	0.087157	0.17407	0.033496	0.150196	0.248358	-0.16126	0.001979	-0.01285	-0.10401	-3.1e-06	-3.1e-06
H-NS	2.57e-05	2.57e-05	-0.00393	0.00637	0.000604	6.29596	0.000595	-0.16073	-0.04605	-0.02843	-0.00293	-0.00404	0.004532	2.57e-05	2.57e-05
Klebsiella pneumoniae OmpK37	2.57e-05	2.57e-05	-0.00407	0.00449	0.024065	-0.91723	0.004183	-0.45419	-0.0623	-0.04337	-0.003	-0.00719	6.18e-05	2.57e-05	2.57e-05
lmrD	2.57e-05	2.57e-05	-0.00933	0.02595	0.315593	-0.96944	0.452994	-0.09488	0	0	0	-0.00658	0.7856	2.57e-05	2.57e-05
MCR-3	2.57e-05	2.57e-05	-0.00704	0.016776	0	3.43506	0.003402	0.935003	-0.1176	3.6654	0.003129	-0.0047	0.392997	2.57e-05	2.57e-05
mdtA	5.14e-05	5.14e-05	-0.00977	0.014778	0.020233	-0.88749	0.017493	0.965768	-0.23717	-2.42201	-0.00283	-0.0161	0.01341	5.14e-05	5.14e-05
mdtB	7.72e-05	7.72e-05	-0.01824	0.022441	0.013156	6.88574	0.016794	0.265662	-0.17543	-0.17402	-0.00255	-0.01649	0.020286	7.72e-05	7.72e-05
mdtC	2.57e-05	2.57e-05	-0.00552	0.010642	0.001698	-0.0488	0.001685	-0.55484	0	-1.95624	-0.00286	-0.0046	0.088812	2.57e-05	2.57e-05
mdtF	0.000129	0.000129	-0.03075	0.04405	1.86539	-4.12308	1.64226	0.428066	-0.4119	-2.15711	0.009289	-0.03049	0.115965	0.000129	0.000129
mdtH	2.57e-05	2.57e-05	-0.00353	0.00468	0.970824	-0.05585	0.306471	0	-0.72344	-0.0582	-0.00301	-0.01029	0.000244	2.57e-05	2.57e-05
mdtO	2.57e-05	2.57e-05	-0.00704	0.016776	0	3.43506	0.003402	0.935003	-0.1176	3.6654	0.003129	-0.0047	0.392997	2.57e-05	2.57e-05
mel	2.57e-05	2.57e-05	-0.00554	0.005117	-0.00055	0.728142	-0.00041	-0.07093	0	-0.80979	-0.00273	-0.00934	4.62e-05	2.57e-05	2.57e-05
MexA	-3.1e-06	-3.1e-06	-0.00156	0.077937	0.087157	0.17407	0.033496	0.150196	0.248358	-0.16126	0.001979	-0.01285	-0.10401	-3.1e-06	-3.1e-06
MexB	-0.00075	-0.00075	0.45662	0.070442	1.81706	-0.23784	2.25508	-0.39403	0.395653	-0.39772	-0.00298	-0.02471	-3.08727	-0.00075	-0.00075
MexC	-3.1e-06	-3.1e-06	-0.00156	0.077937	0.087157	0.17407	0.033496	0.150196	0.248358	-0.16126	0.001979	-0.01285	-0.10401	-3.1e-06	-3.1e-06
MexD	0.000717	0.000717	0.030239	0.037772	-1.01161	-0.02555	-0.43698	-0.41571	0.570204	1.40984	-0.00704	0.032463	2.82263	0.000717	0.000717
MexE	2.27e-05	2.27e-05	-0.01384	0.129858	1.50146	-1.22827	1.43267	0.298066	-0.38043	-1.72989	0.005009	-0.0143	1.04233	2.27e-05	2.27e-05
MexF	-0.00047	-0.00047	0.080657	-0.05575	-2.25612	7.51316	-1.01863	-0.62185	-2.50272	9.90263	0.010126	-0.24825	-0.24011	-0.00047	-0.00047
MexG	-2.9e-05	-2.9e-05	0.004463	0.049214	-0.09559	0.17407	-0.12879	-0.63325	0.262362	-0.15946	-0.0129	-0.00876	-0.59795	-2.9e-05	-2.9e-05
MexH	-3.1e-06	-3.1e-06	-0.00156	0.077937	0.087157	0.17407	0.033496	0.150196	0.248358	-0.16126	0.001979	-0.01285	-0.10401	-3.1e-06	-3.1e-06
MexI	-2.9e-05	-2.9e-05	0.004463	0.049214	-0.09559	0.17407	-0.12879	-0.63325	0.262362	-0.15946	-0.0129	-0.00876	-0.59795	-2.9e-05	-2.9e-05
MexJ	-3.1e-06	-3.1e-06	-0.00156	0.077937	0.087157	0.17407	0.033496	0.150196	0.248358	-0.16126	0.001979	-0.01285	-0.10401	-3.1e-06	-3.1e-06
MexK	-3.1e-06	-3.1e-06	-0.00156	0.077937	0.087157	0.17407	0.033496	0.150196	0.248358	-0.16126	0.001979	-0.01285	-0.10401	-3.1e-06	-3.1e-06
MexL	-3.1e-06	-3.1e-06	-0.00156	0.077937	0.087157	0.17407	0.033496	0.150196	0.248358	-0.16126	0.001979	-0.01285	-0.10401	-3.1e-06	-3.1e-06
mexM	-2.9e-05	-2.9e-05	0.008008	0.047736	-1.14357	0.17407	-1.20284	0.489832	0.248358	1.50255	0.004846	-0.00737	-0.75639	-2.9e-05	-2.9e-05
mexN	-2.9e-05	-2.9e-05	0.008008	0.047736	-1.14357	0.17407	-1.20284	0.489832	0.248358	1.50255	0.004846	-0.00737	-0.75639	-2.9e-05	-2.9e-05
mexP	-3.1e-06	-3.1e-06	-0.00156	0.077937	0.087157	0.17407	0.033496	0.150196	0.248358	-0.16126	0.001979	-0.01285	-0.10401	-3.1e-06	-3.1e-06
MexR	-3.1e-06	-3.1e-06	-0.00156	0.077937	0.087157	0.17407	0.033496	0.150196	0.248358	-0.16126	0.001979	-0.01285	-0.10401	-3.1e-06	-3.1e-06
MexS	-2.9e-05	-2.9e-05	0.001755	0.070935	0.087997	-1.22827	0.03405	0.224469	-0.36643	-0.06429	0.004819	-0.00472	-0.10399	-2.9e-05	-2.9e-05
MexT	-2.9e-05	-2.9e-05	0.001755	0.070935	0.087997	-1.22827	0.03405	0.224469	-0.36643	-0.06429	0.004819	-0.00472	-0.10399	-2.9e-05	-2.9e-05
MexV	-3.1e-06	-3.1e-06	-0.00156	0.077937	0.087157	0.17407	0.033496	0.150196	0.248358	-0.16126	0.001979	-0.01285	-0.10401	-3.1e-06	-3.1e-06
MexW	2.26e-05	2.26e-05	-0.00981	0.087296	0.087001	7.08892	0.033425	0.150196	0.234061	-0.33528	0.005127	-0.01723	-0.09664	2.26e-05	2.26e-05
mexY	-3.1e-06	-3.1e-06	-0.00156	0.077937	0.087157	0.17407	0.033496	0.150196	0.248358	-0.16126	0.001979	-0.01285	-0.10401	-3.1e-06	-3.1e-06
MexZ	4.84e-05	4.84e-05	0.227828	0.12789	1.31578	0.190809	1.26818	0.925577	0.814084	2.2194	0.005134	-0.02806	2.80755	4.84e-05	4.84e-05
MuxA	-2.9e-05	-2.9e-05	0.001755	0.070935	0.087997	-1.22827	0.03405	0.224469	-0.36643	-0.06429	0.004819	-0.00472	-0.10399	-2.9e-05	-2.9e-05
MuxB	-2.9e-05	-2.9e-05	0.001755	0.070935	0.087997	-1.22827	0.03405	0.224469	-0.36643	-0.06429	0.004819	-0.00472	-0.10399	-2.9e-05	-2.9e-05
MuxC	-2.9e-05	-2.9e-05	0.001755	0.070935	0.087997	-1.22827	0.03405	0.224469	-0.36643	-0.06429	0.004819	-0.00472	-0.10399	-2.9e-05	-2.9e-05
myrA	2.58e-05	2.58e-05	-0.01279	0.011649	0.908666	0.048121	1.12652	-1.15263	-1.03787	0	-0.00306	-0.00445	0	2.58e-05	2.58e-05
nalC	2.26e-05	2.26e-05	-0.0076	0.081279	0.087157	0.17407	0.033293	0.236092	0.328004	-0.16126	0.004893	0.111098	-0.10407	2.26e-05	2.26e-05
nalD	-3.1e-06	-3.1e-06	-0.00156	0.077937	0.087157	0.17407	0.033496	0.150196	0.248358	-0.16126	0.001979	-0.01285	-0.10401	-3.1e-06	-3.1e-06
novA	2.58e-05	2.58e-05	-0.0053	0.008709	-0.00075	-2.79694	-0.00048	-0.16594	0	-4.83342	-0.00287	-0.0062	3.38539	2.58e-05	2.58e-05
OKP-A-4	2.57e-05	2.57e-05	-0.00777	0.012499	0.130978	1.00815	0.246273	0.370202	-0.09793	-1.73627	0	-0.00754	0.00739	2.57e-05	2.57e-05
OpmB	-2.9e-05	-2.9e-05	0.001755	0.070935	0.087997	-1.22827	0.03405	0.224469	-0.36643	-0.06429	0.004819	-0.00472	-0.10399	-2.9e-05	-2.9e-05
OpmD	-2.9e-05	-2.9e-05	0.004463	0.049214	-0.09559	0.17407	-0.12879	-0.63325	0.262362	-0.15946	-0.0129	-0.00876	-0.59795	-2.9e-05	-2.9e-05
opmE	-3.1e-06	-3.1e-06	-0.00156	0.077937	0.087157	0.17407	0.033496	0.150196	0.248358	-0.16126	0.001979	-0.01285	-0.10401	-3.1e-06	-3.1e-06
OpmH	2.26e-05	2.26e-05	-0.00661	0.083844	1.41332	2.95599	0.835122	0.150196	0.947945	-0.14596	-0.00102	-0.02075	-0.08482	2.26e-05	2.26e-05
OprJ	2.26e-05	2.26e-05	-0.00718	0.081883	0.086787	0.144969	0.0333	0.137866	0.219365	-0.16126	-0.00089	-0.01799	-0.10402	2.26e-05	2.26e-05
OprM	-3.1e-06	-3.1e-06	-0.00156	0.077937	0.087157	0.17407	0.033496	0.150196	0.248358	-0.16126	0.001979	-0.01285	-0.10401	-3.1e-06	-3.1e-06
OprN	-2.9e-05	-2.9e-05	0.001755	0.070935	0.087997	-1.22827	0.03405	0.224469	-0.36643	-0.06429	0.004819	-0.00472	-0.10399	-2.9e-05	-2.9e-05
oqxB	5.15e-05	5.15e-05	-0.01619	0.030184	0.005074	-3.09223	0.005249	-0.69094	-0.16557	-0.31227	-0.00286	-0.00991	0.433637	5.15e-05	5.15e-05
otr(A)	5.15e-05	5.15e-05	-0.02205	0.019838	0.008351	0	0.004938	0	-0.80163	1.11287	0	-0.01799	0.00015	5.15e-05	5.15e-05
OXA-50	-3.1e-06	-3.1e-06	-0.00156	0.077937	0.087157	0.17407	0.033496	0.150196	0.248358	-0.16126	0.001979	-0.01285	-0.10401	-3.1e-06	-3.1e-06
OXA-54	2.57e-05	2.57e-05	-0.0054	0.005642	0.006553	-0.88749	0.000432	0.687775	-0.10503	-2.42201	0	-0.00913	0.000481	2.57e-05	2.57e-05
patA	0.000103	0.000103	-0.02408	0.075102	1.25579	0.062296	1.3158	0.329244	-0.22531	-1.78144	5.49e-05	-0.0229	3.19008	0.000103	0.000103
PDC-1	-0.00067	-0.00067	-0.05689	-0.7738	-11.2529	-12.6267	-11.083	-0.56556	-0.78393	-9.72255	-0.00269	-0.04655	-6.68569	-0.00067	-0.00067
PDC-3	0.000514	0.000514	-0.10031	0.18508	5.01751	-8.50479	5.17537	-1.79482	-1.65583	-10.8935	-0.03766	-0.1126	1.66943	0.000514	0.000514
PDC-5	0.00036	0.00036	0.16224	0.134097	3.58851	-12.2125	3.85511	-0.81036	-1.52392	-12.0349	-0.00581	-0.07285	2.46426	0.00036	0.00036
PDC-6	-0.00067	-0.00067	-0.04857	0.058283	1.76574	-5.79893	0.881846	-0.73344	-1.35055	-13.0472	0.002913	-0.05977	-2.07629	-0.00067	-0.00067
PDC-8	0.000386	0.000386	0.247854	0.163206	4.59749	-10.5109	4.74194	-1.67314	-1.55696	-7.75766	-0.01169	0.170996	2.09503	0.000386	0.000386
PDC-9	7.53e-05	7.53e-05	-0.20589	0.311068	-3.62922	-7.57188	-3.53774	-0.58173	-1.48614	-6.38803	-0.0165	0.107924	2.42926	7.53e-05	7.53e-05
PER-5	5.15e-05	5.15e-05	-0.0192	0.016715	0.000995	0	0.000459	-0.04111	-0.08814	-2.42139	0	-0.01811	0.003836	5.15e-05	5.15e-05
PmpM	-3.1e-06	-3.1e-06	-0.00156	0.077937	0.087157	0.17407	0.033496	0.150196	0.248358	-0.16126	0.001979	-0.01285	-0.10401	-3.1e-06	-3.1e-06
PmrF	7.72e-05	7.72e-05	-0.01883	0.02698	0.52929	-0.30761	0.538736	-0.74637	-0.48984	-1.37599	-0.00284	-0.0212	0.033297	7.72e-05	7.72e-05
Pseudomonas aeruginosa catB7	-5.5e-05	-5.5e-05	-0.34774	0.063002	0.087157	-8.69026	0.033809	0.046652	-1.8213	-3.65136	-0.00387	-0.40669	-0.10941	-5.5e-05	-5.5e-05
Pseudomonas aeruginosa CpxR	-3.1e-06	-3.1e-06	-0.00156	0.077937	0.087157	0.17407	0.033496	0.150196	0.248358	-0.16126	0.001979	-0.01285	-0.10401	-3.1e-06	-3.1e-06
Pseudomonas aeruginosa emrE	-3.1e-06	-3.1e-06	-0.00156	0.077937	0.087157	0.17407	0.033496	0.150196	0.248358	-0.16126	0.001979	-0.01285	-0.10401	-3.1e-06	-3.1e-06
Pseudomonas aeruginosa gyrA conferring resistance to fluoroquinolones	0.00054	0.00054	0.22917	0.154269	4.9383	13.2911	6.43897	0.211296	1.50886	3.61258	-0.00832	0.47358	1.83411	0.00054	0.00054
Pseudomonas aeruginosa parE conferring resistance to fluoroquinolones	5.15e-05	5.15e-05	-0.01437	0.020089	0.234814	-0.69861	0.090649	-1.12668	-0.47824	-1.77087	-0.00594	-0.01596	0.125357	5.15e-05	5.15e-05
Pseudomonas aeruginosa soxR	-5.5e-05	-5.5e-05	0.009875	0.061862	-0.00495	-7.55025	-0.05626	-0.93684	0.505749	-3.84182	-0.00396	0.004526	-0.11789	-5.5e-05	-5.5e-05
QnrB42	2.57e-05	2.57e-05	-0.00475	0.005504	-2.7e-05	1.08058	-2.9e-05	-0.21599	-0.1811	-0.60653	-0.00293	-0.0059	0.000706	2.57e-05	2.57e-05
QnrD2	2.57e-05	2.57e-05	-0.00407	0.00449	0.024065	-0.91723	0.004183	-0.45419	-0.0623	-0.04337	-0.003	-0.00719	6.18e-05	2.57e-05	2.57e-05
ramA	5.15e-05	5.15e-05	-0.01231	0.042163	0.568907	-1.21542	0.64439	0.053091	-0.17621	-3.83492	0.000194	-0.00945	1.07928	5.15e-05	5.15e-05
rmtB	5.15e-05	5.15e-05	-0.01496	0.026085	0.59763	8.02954	0.612123	-0.84666	-0.14133	-1.27979	0.002952	-0.01192	0.389132	5.15e-05	5.15e-05
Salmonella enterica cmlA	5.14e-05	5.14e-05	-0.01099	0.007094	0	0	0.000101	0.390513	0.53583	2.26812	0.008795	0.357567	-0.00011	5.14e-05	5.14e-05
sdiA	2.57e-05	2.57e-05	-0.00407	0.00449	0.024065	-0.91723	0.004183	-0.45419	-0.0623	-0.04337	-0.003	-0.00719	6.18e-05	2.57e-05	2.57e-05
SLB-1	2.57e-05	2.57e-05	-0.00957	0.030201	1.23072	0	1.23633	-0.33964	0	-1.66381	-0.00287	-0.00548	0.652378	2.57e-05	2.57e-05
smeF	2.57e-05	2.57e-05	-0.00554	0.005117	-0.00055	0.728142	-0.00041	-0.07093	0	-0.80979	-0.00273	-0.00934	4.62e-05	2.57e-05	2.57e-05
spd	7.72e-05	7.72e-05	-0.02168	0.036088	0.456436	-2.01449	0.219226	-0.65654	-0.26039	0	-0.00863	-0.02241	0.348583	7.72e-05	7.72e-05
Staphylococcus mupA conferring resistance to mupirocin	2.57e-05	2.57e-05	-0.00554	0.005117	-0.00055	0.728142	-0.00041	-0.07093	0	-0.80979	-0.00273	-0.00934	4.62e-05	2.57e-05	2.57e-05
Streptococcus agalactiae mprF	2.57e-05	2.57e-05	-0.00473	0.008951	0.662994	-0.38817	0.677212	-0.72032	-0.26826	-0.458	-0.00299	-0.00495	0.016836	2.57e-05	2.57e-05
Streptomyces rishiriensis parY mutant conferring resistance to aminocoumarin	2.57e-05	2.57e-05	-0.00621	0.029391	0.918006	-0.02863	0.903058	0	-0.05107	0	0	-0.00408	2.68869	2.57e-05	2.57e-05
sul1	0.000206	0.000206	0.191784	0.065279	1.03759	-3.07679	0.670264	0.32081	0.400476	6.30881	0.020641	0.305504	2.29428	0.000206	0.000206
TEM-75	2.57e-05	2.57e-05	-0.00933	0.02595	0.315593	-0.96944	0.452994	-0.09488	0	0	0	-0.00658	0.7856	2.57e-05	2.57e-05
tet(C)	-0.00069	-0.00069	-0.04072	0.063584	2.26571	-3.29081	1.94719	-1.2629	0.434252	6.77928	-0.01147	-0.04306	-2.62428	-0.00069	-0.00069
tetT	2.57e-05	2.57e-05	-0.00603	0.028722	0.182743	0	0.162289	0.413233	-0.014	-0.0018	0.003057	-0.00409	0.49394	2.57e-05	2.57e-05
tetW	2.57e-05	2.57e-05	-0.00438	0.004854	0	2.09274	0.003867	0	-0.15708	0	0	-0.00692	0.000302	2.57e-05	2.57e-05
TriA	-3.1e-06	-3.1e-06	-0.00156	0.077937	0.087157	0.17407	0.033496	0.150196	0.248358	-0.16126	0.001979	-0.01285	-0.10401	-3.1e-06	-3.1e-06
TriB	-3.1e-06	-3.1e-06	-0.00156	0.077937	0.087157	0.17407	0.033496	0.150196	0.248358	-0.16126	0.001979	-0.01285	-0.10401	-3.1e-06	-3.1e-06
TriC	-3.1e-06	-3.1e-06	-0.00156	0.077937	0.087157	0.17407	0.033496	0.150196	0.248358	-0.16126	0.001979	-0.01285	-0.10401	-3.1e-06	-3.1e-06
Type A NfxB	0.000487	0.000487	-0.26867	0.369308	-3.07989	-7.42687	-3.07008	-0.71952	-0.98448	-3.01466	0.033576	0.024527	1.9106	0.000487	0.000487
Type B NfxB	-0.00049	-0.00049	0.267105	-0.29137	3.16704	-0.64662	3.10357	-1.5769	-1.90032	-1.11126	-0.06144	-0.03738	-2.01461	-0.00049	-0.00049
vanD	2.57e-05	2.57e-05	-0.00438	0.004854	0	2.09274	0.003867	0	-0.15708	0	0	-0.00692	0.000302	2.57e-05	2.57e-05
vanSE	2.57e-05	2.57e-05	-0.00322	0.005916	0.008366	0	0.007502	-0.47053	-0.39048	-0.00064	-0.00294	-0.00654	0.000616	2.57e-05	2.57e-05
Table S3. Weights of importance assigned for every resistance determinant during P. aeruginosa antibiotic resistance phenotype prediction using logistic regression + RGI. An asterisk indicates models for antibiotics where <10% of a species’ isolates displayed susceptible or resistant phenotypes and therefore could not be properly validated and tested, so were trained using all the data.

## Sheet: Table S4
P-values	ampicillin	amoxicillin-clavulanic_acid	amikacin*	cefazolin	cefalotin	ciprofloxacin	cefixime	ceftazidime	gentamicin_C	meropenem*	nitrofurantoin*	piperacillin-tazobactam	tetracycline	tobramycin	trimethoprim-sulfamethoxazole	cefoxitin	ceftriaxone	ertapenem*
AcrF	n/a	n/a	0	0	n/a	0	n/a	n/a	n/a	0.044	0.431	n/a	n/a	n/a	n/a	n/a	n/a	0.461
gadW	n/a	n/a	0.992	0	n/a	0	n/a	n/a	n/a	0.423	0.423	n/a	n/a	n/a	n/a	n/a	n/a	0.713
Escherichia coli marR mutant conferring antibiotic resistance	n/a	n/a	0	0	n/a	0	n/a	n/a	n/a	0.254	0.171	n/a	n/a	n/a	n/a	n/a	n/a	0.496
mdtH	n/a	n/a	0	0	n/a	0	n/a	n/a	n/a	0.079	0.003	n/a	n/a	n/a	n/a	n/a	n/a	0.524
CARB-20	n/a	n/a	0.935	0	n/a	0	n/a	n/a	n/a	0.695	0.695	n/a	n/a	n/a	n/a	n/a	n/a	0.447
eptA	n/a	n/a	0	0	n/a	0	n/a	n/a	n/a	0.079	0.003	n/a	n/a	n/a	n/a	n/a	n/a	0.524
adeF	n/a	n/a	0	0	n/a	0	n/a	n/a	n/a	0.068	0.287	n/a	n/a	n/a	n/a	n/a	n/a	0.223
emrR	n/a	n/a	0	0	n/a	0	n/a	n/a	n/a	0.079	0.003	n/a	n/a	n/a	n/a	n/a	n/a	0.524
mdtA	n/a	n/a	0	0	n/a	0	n/a	n/a	n/a	0.002	0.019	n/a	n/a	n/a	n/a	n/a	n/a	0.407
vgaC	n/a	n/a	0.92	0	n/a	0	n/a	n/a	n/a	0.513	0.513	n/a	n/a	n/a	n/a	n/a	n/a	0.202
Escherichia coli nfsA mutations conferring resistance to nitrofurantoin	n/a	n/a	0	0	n/a	0	n/a	n/a	n/a	0.079	0.003	n/a	n/a	n/a	n/a	n/a	n/a	0.524
baeS	n/a	n/a	0	0	n/a	0	n/a	n/a	n/a	0.002	0.019	n/a	n/a	n/a	n/a	n/a	n/a	0.407
mdtC	n/a	n/a	0.938	0	n/a	0	n/a	n/a	n/a	0.028	0.028	n/a	n/a	n/a	n/a	n/a	n/a	0.365
emrK	n/a	n/a	0.846	0	n/a	0	n/a	n/a	n/a	0.738	0.738	n/a	n/a	n/a	n/a	n/a	n/a	0.544
Escherichia coli emrE	n/a	n/a	0.91	0	n/a	0.99	n/a	n/a	n/a	0.252	0.252	n/a	n/a	n/a	n/a	n/a	n/a	0.753
Escherichia coli UhpT with mutation conferring resistance to fosfomycin	n/a	n/a	0.97	0	n/a	0	n/a	n/a	n/a	0.676	0.676	n/a	n/a	n/a	n/a	n/a	n/a	0.094
bacA	n/a	n/a	0	0	n/a	0	n/a	n/a	n/a	0.079	0.003	n/a	n/a	n/a	n/a	n/a	n/a	0.524
mdtB	n/a	n/a	0	0	n/a	0	n/a	n/a	n/a	0.002	0.019	n/a	n/a	n/a	n/a	n/a	n/a	0.407
cpxA	n/a	n/a	0	0	n/a	0	n/a	n/a	n/a	0.079	0.003	n/a	n/a	n/a	n/a	n/a	n/a	0.524
TolC	n/a	n/a	0	0	n/a	0	n/a	n/a	n/a	0.079	0.003	n/a	n/a	n/a	n/a	n/a	n/a	0.524
evgA	n/a	n/a	0	0	n/a	0	n/a	n/a	n/a	0.77	0.009	n/a	n/a	n/a	n/a	n/a	n/a	0.765
Escherichia coli EF-Tu mutants conferring resistance to Pulvomycin	n/a	n/a	0	0	n/a	0	n/a	n/a	n/a	0.079	0.003	n/a	n/a	n/a	n/a	n/a	n/a	0.524
PmrF	n/a	n/a	0.887	0	n/a	0	n/a	n/a	n/a	0.738	0.738	n/a	n/a	n/a	n/a	n/a	n/a	0.544
YojI	n/a	n/a	0	0	n/a	0	n/a	n/a	n/a	0.079	0.003	n/a	n/a	n/a	n/a	n/a	n/a	0.524
Escherichia coli soxS with mutation conferring antibiotic resistance	n/a	n/a	0	0	n/a	0	n/a	n/a	n/a	0.079	0.003	n/a	n/a	n/a	n/a	n/a	n/a	0.524
Escherichia coli parC conferring resistance to fluoroquinolone	n/a	n/a	0.915	0	n/a	0	n/a	n/a	n/a	0.953	0.017	n/a	n/a	n/a	n/a	n/a	n/a	0.609
Klebsiella pneumoniae acrA	n/a	n/a	0.921	n/a	n/a	n/a	n/a	n/a	n/a	0.372	0.372	n/a	n/a	n/a	n/a	n/a	n/a	0.256
Haemophilus influenzae PBP3 conferring resistance to beta-lactam antibiotics	n/a	n/a	0	0	n/a	0	n/a	n/a	n/a	0.079	0.003	n/a	n/a	n/a	n/a	n/a	n/a	0.524
emrA	n/a	n/a	0	0	n/a	0	n/a	n/a	n/a	0.079	0.003	n/a	n/a	n/a	n/a	n/a	n/a	0.524
evgS	n/a	n/a	0.97	0	n/a	0	n/a	n/a	n/a	0.906	0.008	n/a	n/a	n/a	n/a	n/a	n/a	0.673
AcrS	n/a	n/a	0	0	n/a	0	n/a	n/a	n/a	0.212	0.014	n/a	n/a	n/a	n/a	n/a	n/a	0.17
ugd	n/a	n/a	0.991	0	n/a	0	n/a	n/a	n/a	0.902	0	n/a	n/a	n/a	n/a	n/a	n/a	0.712
mdtO	n/a	n/a	0	0	n/a	0	n/a	n/a	n/a	0.079	0.003	n/a	n/a	n/a	n/a	n/a	n/a	0.524
marA	n/a	n/a	0	0	n/a	0	n/a	n/a	n/a	0.327	0	n/a	n/a	n/a	n/a	n/a	n/a	0.199
Escherichia coli soxR with mutation conferring antibiotic resistance	n/a	n/a	0	0	n/a	0	n/a	n/a	n/a	0.079	0.003	n/a	n/a	n/a	n/a	n/a	n/a	0.524
Escherichia coli mdfA	n/a	n/a	0	0	n/a	0	n/a	n/a	n/a	0.079	0.003	n/a	n/a	n/a	n/a	n/a	n/a	0.524
H-NS	n/a	n/a	0	0	n/a	0	n/a	n/a	n/a	0.079	0.003	n/a	n/a	n/a	n/a	n/a	n/a	0.524
Escherichia coli PtsI with mutation conferring resistance to fosfomycin	n/a	n/a	0.899	0	n/a	0	n/a	n/a	n/a	0.406	0.406	n/a	n/a	n/a	n/a	n/a	n/a	0.08
mdtN	n/a	n/a	0	0	n/a	0	n/a	n/a	n/a	0.079	0.003	n/a	n/a	n/a	n/a	n/a	n/a	0.524
baeR	n/a	n/a	0	0	n/a	0	n/a	n/a	n/a	0.002	0.019	n/a	n/a	n/a	n/a	n/a	n/a	0.407
AcrE	n/a	n/a	0	0	n/a	0	n/a	n/a	n/a	0.056	0.622	n/a	n/a	n/a	n/a	n/a	n/a	0.307
emrY	n/a	n/a	0	0	n/a	0	n/a	n/a	n/a	0.079	0.003	n/a	n/a	n/a	n/a	n/a	n/a	0.524
mdtG	n/a	n/a	0.943	0	n/a	0	n/a	n/a	n/a	0.691	0.691	n/a	n/a	n/a	n/a	n/a	n/a	0.678
BUT-1	n/a	n/a	0	0	n/a	0	n/a	n/a	n/a	0.247	0.14	n/a	n/a	n/a	n/a	n/a	n/a	0.046
Escherichia coli acrR with mutation conferring multidrug antibiotic resistance	n/a	n/a	0.902	0	n/a	0	n/a	n/a	n/a	0.681	0.681	n/a	n/a	n/a	n/a	n/a	n/a	0.742
kdpE	n/a	n/a	0.959	0	n/a	0	n/a	n/a	n/a	0.814	0.814	n/a	n/a	n/a	n/a	n/a	n/a	0.962
Salmonella enterica gyrA conferring resistance to fluoroquinolones	n/a	n/a	0.954	0	n/a	0	n/a	n/a	n/a	0.907	0.031	n/a	n/a	n/a	n/a	n/a	n/a	0.922
gadX	n/a	n/a	0.927	0	n/a	0	n/a	n/a	n/a	0.306	0	n/a	n/a	n/a	n/a	n/a	n/a	0.09
patA	n/a	n/a	0	0	n/a	0	n/a	n/a	n/a	0.079	0.003	n/a	n/a	n/a	n/a	n/a	n/a	0.524
mdtE	n/a	n/a	0	0	n/a	0	n/a	n/a	n/a	0.079	0.003	n/a	n/a	n/a	n/a	n/a	n/a	0.524
CRP	n/a	n/a	0	0	n/a	0	n/a	n/a	n/a	0.079	0.003	n/a	n/a	n/a	n/a	n/a	n/a	0.524
mdtM	n/a	n/a	0.987	0	n/a	0	n/a	n/a	n/a	0.268	0.268	n/a	n/a	n/a	n/a	n/a	n/a	0.746
mdtF	n/a	n/a	0	0	n/a	0	n/a	n/a	n/a	0.523	0.188	n/a	n/a	n/a	n/a	n/a	n/a	0.465
Escherichia coli acrA	n/a	n/a	0	0	n/a	0	n/a	n/a	n/a	0.079	0.003	n/a	n/a	n/a	n/a	n/a	n/a	0.524
mdtP	n/a	n/a	0.914	0	n/a	0	n/a	n/a	n/a	0.727	0.727	n/a	n/a	n/a	n/a	n/a	n/a	0.752
emrB	n/a	n/a	0	0	n/a	0	n/a	n/a	n/a	0.762	0	n/a	n/a	n/a	n/a	n/a	n/a	0.138
Escherichia coli GlpT with mutation conferring resistance to fosfomycin	n/a	n/a	0.833	0	n/a	0	n/a	n/a	n/a	0.786	0.786	n/a	n/a	n/a	n/a	n/a	n/a	0.062
acrB	n/a	n/a	0	0	n/a	0	n/a	n/a	n/a	0.079	0.003	n/a	n/a	n/a	n/a	n/a	n/a	0.524
msbA	n/a	n/a	0	0	n/a	0	n/a	n/a	n/a	0.079	0.003	n/a	n/a	n/a	n/a	n/a	n/a	0.524
mphA	n/a	n/a	0	0	n/a	0	n/a	n/a	n/a	0.264	0.073	n/a	n/a	n/a	n/a	n/a	n/a	0.279
AAC(6')-IIa	n/a	n/a	0.967	0	n/a	0	n/a	n/a	n/a	0.037	0.037	n/a	n/a	n/a	n/a	n/a	n/a	0.097
catB3	n/a	n/a	0.946	0	n/a	0	n/a	n/a	n/a	0.037	0.037	n/a	n/a	n/a	n/a	n/a	n/a	0.097
tet(C)	n/a	n/a	0.941	0	n/a	0	n/a	n/a	n/a	0.949	0.008	n/a	n/a	n/a	n/a	n/a	n/a	0.655
Mrx	n/a	n/a	0	0	n/a	0	n/a	n/a	n/a	0.94	0.446	n/a	n/a	n/a	n/a	n/a	n/a	0.439
OXA-1	n/a	n/a	0.968	0	n/a	0	n/a	n/a	n/a	0.037	0.037	n/a	n/a	n/a	n/a	n/a	n/a	0.097
CTX-M-15	n/a	n/a	0.923	0	n/a	0	n/a	n/a	n/a	0.759	0.759	n/a	n/a	n/a	n/a	n/a	n/a	0.262
AAC(3)-IIb	n/a	n/a	0.933	0	n/a	0	n/a	n/a	n/a	0.444	0.444	n/a	n/a	n/a	n/a	n/a	n/a	0.279
CARB-19	n/a	n/a	0	n/a	n/a	n/a	n/a	n/a	n/a	0.946	0.02	n/a	n/a	n/a	n/a	n/a	n/a	0.653
TEM-1	n/a	n/a	0.975	0	n/a	0	n/a	n/a	n/a	0.078	0.078	n/a	n/a	n/a	n/a	n/a	n/a	0.214
dfrA17	n/a	n/a	0.873	0	n/a	0	n/a	n/a	n/a	0.68	0.68	n/a	n/a	n/a	n/a	n/a	n/a	0.339
sul1	n/a	n/a	0	0	n/a	0	n/a	n/a	n/a	0.114	0	n/a	n/a	n/a	n/a	n/a	n/a	0.057
aadA5	n/a	n/a	0	0	n/a	0	n/a	n/a	n/a	0.202	0.222	n/a	n/a	n/a	n/a	n/a	n/a	0.81
Escherichia coli gyrA conferring resistance to fluoroquinolones	n/a	n/a	0.957	0	n/a	0	n/a	n/a	n/a	0.364	0.364	n/a	n/a	n/a	n/a	n/a	n/a	0.487
TEM-192	n/a	n/a	0.939	0	n/a	n/a	n/a	n/a	n/a	0.702	0.702	n/a	n/a	n/a	n/a	n/a	n/a	0.356
sul2	n/a	n/a	0.947	0	n/a	0	n/a	n/a	n/a	0.759	0	n/a	n/a	n/a	n/a	n/a	n/a	0.262
APH(3'')-Ib	n/a	n/a	0.983	0	n/a	0	n/a	n/a	n/a	0.895	0.895	n/a	n/a	n/a	n/a	n/a	n/a	0.981
APH(6)-Id	n/a	n/a	0.968	0	n/a	0	n/a	n/a	n/a	0.761	0.03	n/a	n/a	n/a	n/a	n/a	n/a	0.81
OpmB	n/a	n/a	0	n/a	n/a	n/a	n/a	n/a	n/a	0	0.002	n/a	n/a	n/a	n/a	n/a	n/a	0.043
CMY-99	n/a	n/a	0	n/a	n/a	n/a	n/a	n/a	n/a	0.407	0.097	n/a	n/a	n/a	n/a	n/a	n/a	0.218
tet(B)	n/a	n/a	0	0	n/a	0	n/a	n/a	n/a	0.609	0.086	n/a	n/a	n/a	n/a	n/a	n/a	0.672
MexW	n/a	n/a	0	0	n/a	0	n/a	n/a	n/a	0.114	0.402	n/a	n/a	n/a	n/a	n/a	n/a	0.435
tet(D)	n/a	n/a	0.99	0	n/a	0	n/a	n/a	n/a	0.798	0.798	n/a	n/a	n/a	n/a	n/a	n/a	0.618
floR	n/a	n/a	0	n/a	n/a	n/a	n/a	n/a	n/a	0.68	0.344	n/a	n/a	n/a	n/a	n/a	n/a	0.075
Escherichia coli CyaA with mutation conferring resistance to fosfomycin	n/a	n/a	0.964	0	n/a	0	n/a	n/a	n/a	0.111	0.111	n/a	n/a	n/a	n/a	n/a	n/a	0.64
tetR	n/a	n/a	0	0	n/a	0	n/a	n/a	n/a	0.605	0.4	n/a	n/a	n/a	n/a	n/a	n/a	0.134
Salmonella enterica gyrA with mutation conferring resistance to triclosan	n/a	n/a	0	n/a	n/a	n/a	n/a	n/a	n/a	0.043	0.029	n/a	n/a	n/a	n/a	n/a	n/a	0.309
IND-5	n/a	n/a	0	n/a	n/a	n/a	n/a	n/a	n/a	0.043	0.029	n/a	n/a	n/a	n/a	n/a	n/a	0.309
vanHA	n/a	n/a	0	0	n/a	0	n/a	n/a	n/a	0.211	0.15	n/a	n/a	n/a	n/a	n/a	n/a	0.636
tetW	n/a	n/a	0	n/a	n/a	n/a	n/a	n/a	n/a	0.043	0.029	n/a	n/a	n/a	n/a	n/a	n/a	0.309
CTX-M-3	n/a	n/a	0	n/a	n/a	n/a	n/a	n/a	n/a	0.043	0.029	n/a	n/a	n/a	n/a	n/a	n/a	0.309
dfrA15	n/a	n/a	0	n/a	n/a	n/a	n/a	n/a	n/a	0.953	0.04	n/a	n/a	n/a	n/a	n/a	n/a	0.559
aadA2	n/a	n/a	0	n/a	n/a	n/a	n/a	n/a	n/a	0.222	0.073	n/a	n/a	n/a	n/a	n/a	n/a	0.019
mexN	n/a	n/a	0	n/a	n/a	n/a	n/a	n/a	n/a	0.006	0.147	n/a	n/a	n/a	n/a	n/a	n/a	0.677
SAT-2	n/a	n/a	0	n/a	n/a	n/a	n/a	n/a	n/a	0.013	0	n/a	n/a	n/a	n/a	n/a	n/a	0.16
TriA	n/a	n/a	0	n/a	n/a	n/a	n/a	n/a	n/a	0.061	0.077	n/a	n/a	n/a	n/a	n/a	n/a	0.155
CMY-2	n/a	n/a	0.973	n/a	n/a	0	n/a	n/a	n/a	0.002	0.009	n/a	n/a	n/a	n/a	n/a	n/a	0.031
catI	n/a	n/a	0.986	0	n/a	0	n/a	n/a	n/a	0.359	0	n/a	n/a	n/a	n/a	n/a	n/a	0.059
QnrB19	n/a	n/a	0	n/a	n/a	n/a	n/a	n/a	n/a	0.739	0.046	n/a	n/a	n/a	n/a	n/a	n/a	0.36
ErmB	n/a	n/a	0.962	0	n/a	0	n/a	n/a	n/a	0.798	0.798	n/a	n/a	n/a	n/a	n/a	n/a	0.618
CTX-M-27	n/a	n/a	0.989	0	n/a	0	n/a	n/a	n/a	0.28	0.28	n/a	n/a	n/a	n/a	n/a	n/a	0.242
MexI	n/a	n/a	0	0	n/a	0	n/a	n/a	n/a	0.136	0.048	n/a	n/a	n/a	n/a	n/a	n/a	0.389
Escherichia coli ampC beta-lactamase	n/a	n/a	0	0	n/a	0	n/a	n/a	n/a	0.138	0.035	n/a	n/a	n/a	n/a	n/a	n/a	0.047
CMY-4	n/a	n/a	0	n/a	n/a	0	n/a	n/a	n/a	0.001	0.291	n/a	n/a	n/a	n/a	n/a	n/a	0.084
aadA	n/a	n/a	0	0	n/a	0	n/a	n/a	n/a	0.427	0.039	n/a	n/a	n/a	n/a	n/a	n/a	0.834
dfrA12	n/a	n/a	0	0	n/a	0	n/a	n/a	n/a	0.543	0.013	n/a	n/a	n/a	n/a	n/a	n/a	0.602
armA	n/a	n/a	0	n/a	n/a	0	n/a	n/a	n/a	0.001	0.291	n/a	n/a	n/a	n/a	n/a	n/a	0.084
OXA-181	n/a	n/a	0	n/a	n/a	0	n/a	n/a	n/a	0.001	0.291	n/a	n/a	n/a	n/a	n/a	n/a	0.084
Shigella flexneri chloramphenicol acetyltransferase	n/a	n/a	0	n/a	n/a	0	n/a	n/a	n/a	0.033	0.081	n/a	n/a	n/a	n/a	n/a	n/a	0.082
tet(59)	n/a	n/a	0	n/a	n/a	0	n/a	n/a	n/a	0.033	0.081	n/a	n/a	n/a	n/a	n/a	n/a	0.082
mphD	n/a	n/a	0	n/a	n/a	0	n/a	n/a	n/a	0.001	0.291	n/a	n/a	n/a	n/a	n/a	n/a	0.084
msrE	n/a	n/a	0	n/a	n/a	0	n/a	n/a	n/a	0.001	0.291	n/a	n/a	n/a	n/a	n/a	n/a	0.084
dfrA7	n/a	n/a	0	n/a	n/a	0	n/a	n/a	n/a	0.115	0.004	n/a	n/a	n/a	n/a	n/a	n/a	0.243
dfrA14	n/a	n/a	0	n/a	n/a	0	n/a	n/a	n/a	0.758	0.058	n/a	n/a	n/a	n/a	n/a	n/a	0.883
mdsB	n/a	n/a	0	n/a	n/a	0	n/a	n/a	n/a	0.758	0.058	n/a	n/a	n/a	n/a	n/a	n/a	0.883
MexJ	n/a	n/a	0	n/a	n/a	n/a	n/a	n/a	n/a	0.254	0.003	n/a	n/a	n/a	n/a	n/a	n/a	0.312
mphG	n/a	n/a	0	0	n/a	0	n/a	n/a	n/a	0.316	0.188	n/a	n/a	n/a	n/a	n/a	n/a	0.302
tet(E)	n/a	n/a	0.943	n/a	n/a	0	n/a	n/a	n/a	0.908	0.032	n/a	n/a	n/a	n/a	n/a	n/a	0.867
CTX-M-14	n/a	n/a	0.946	n/a	n/a	0	n/a	n/a	n/a	0.908	0.032	n/a	n/a	n/a	n/a	n/a	n/a	0.867
TEM-30	n/a	n/a	0.988	n/a	n/a	0	n/a	n/a	n/a	0.557	0.557	n/a	n/a	n/a	n/a	n/a	n/a	0.291
APH(3')-Ia	n/a	n/a	0.997	n/a	n/a	0	n/a	n/a	n/a	0.609	0.609	n/a	n/a	n/a	n/a	n/a	n/a	0.513
dfrA5	n/a	n/a	0.936	0	n/a	0	n/a	n/a	n/a	0.511	0.511	n/a	n/a	n/a	n/a	n/a	n/a	0.235
opcM	n/a	n/a	0.955	n/a	n/a	n/a	n/a	n/a	n/a	0.952	0.012	n/a	n/a	n/a	n/a	n/a	n/a	0.678
vanSN	n/a	n/a	0.955	n/a	n/a	n/a	n/a	n/a	n/a	0.952	0.012	n/a	n/a	n/a	n/a	n/a	n/a	0.678
AAC(6')-Ib8	n/a	n/a	0.955	n/a	n/a	n/a	n/a	n/a	n/a	0.952	0.012	n/a	n/a	n/a	n/a	n/a	n/a	0.678
AAC(3)-IIc	n/a	n/a	0	0	n/a	n/a	n/a	n/a	n/a	0.147	0.011	n/a	n/a	n/a	n/a	n/a	n/a	0.214
MexK	n/a	n/a	0.905	n/a	n/a	n/a	n/a	n/a	n/a	0.011	0.018	n/a	n/a	n/a	n/a	n/a	n/a	0.05
OXA-74	n/a	n/a	0.995	0	n/a	0	n/a	n/a	n/a	0.012	0.012	n/a	n/a	n/a	n/a	n/a	n/a	0.078
MexF	n/a	n/a	0	n/a	n/a	n/a	n/a	n/a	n/a	0.352	0.682	n/a	n/a	n/a	n/a	n/a	n/a	0.083
Brucella suis mprF	n/a	n/a	0	n/a	n/a	n/a	n/a	n/a	n/a	0.052	0.008	n/a	n/a	n/a	n/a	n/a	n/a	0.098
aadA13	n/a	n/a	0	0	n/a	0	n/a	n/a	n/a	0.775	0.581	n/a	n/a	n/a	n/a	n/a	n/a	0.714
SHV-1	n/a	n/a	0	n/a	n/a	n/a	n/a	n/a	n/a	0.854	0.716	n/a	n/a	n/a	n/a	n/a	n/a	0.878
carA	n/a	n/a	0.982	n/a	n/a	0	n/a	n/a	n/a	0.203	0.203	n/a	n/a	n/a	n/a	n/a	n/a	0.897
CARB-22	n/a	n/a	0.927	n/a	n/a	0	n/a	n/a	n/a	0.305	0.001	n/a	n/a	n/a	n/a	n/a	n/a	0.41
bcr-1	n/a	n/a	0	n/a	n/a	0	n/a	n/a	n/a	0.78	0.027	n/a	n/a	n/a	n/a	n/a	n/a	0.674
CARB-18	n/a	n/a	0	0	n/a	n/a	n/a	n/a	n/a	0.619	0.025	n/a	n/a	n/a	n/a	n/a	n/a	0.927
Pseudomonas aeruginosa soxR	n/a	n/a	0	n/a	n/a	n/a	n/a	n/a	n/a	0.605	0.265	n/a	n/a	n/a	n/a	n/a	n/a	0.377
CARB-17	n/a	n/a	0.915	n/a	n/a	n/a	n/a	n/a	n/a	0.882	0.882	n/a	n/a	n/a	n/a	n/a	n/a	0.617
Bacillus Cluster A intrinsic mph	n/a	n/a	0	0	n/a	n/a	n/a	n/a	n/a	0.803	0.147	n/a	n/a	n/a	n/a	n/a	n/a	0.864
OprN	n/a	n/a	0.922	n/a	n/a	n/a	n/a	n/a	n/a	0.346	0.001	n/a	n/a	n/a	n/a	n/a	n/a	0.449
arnA	n/a	n/a	0	n/a	n/a	n/a	n/a	n/a	n/a	0.494	0.318	n/a	n/a	n/a	n/a	n/a	n/a	0.746
mef(B)	n/a	n/a	0	n/a	n/a	n/a	n/a	n/a	n/a	0.433	0.046	n/a	n/a	n/a	n/a	n/a	n/a	0.445
tetM	n/a	n/a	0	n/a	n/a	n/a	n/a	n/a	n/a	0.494	0.318	n/a	n/a	n/a	n/a	n/a	n/a	0.746
OpmH	n/a	n/a	0	n/a	n/a	n/a	n/a	n/a	n/a	0.737	0.557	n/a	n/a	n/a	n/a	n/a	n/a	0.491
PDC-91	n/a	n/a	0.979	n/a	n/a	n/a	n/a	n/a	n/a	0.999	0.999	n/a	n/a	n/a	n/a	n/a	n/a	0.77
MexD	n/a	n/a	0	n/a	n/a	n/a	n/a	n/a	n/a	0.864	0	n/a	n/a	n/a	n/a	n/a	n/a	0.11
dfrE	n/a	n/a	0	n/a	n/a	n/a	n/a	n/a	n/a	0.864	0	n/a	n/a	n/a	n/a	n/a	n/a	0.11
MuxB	n/a	n/a	0.951	n/a	n/a	0	n/a	n/a	n/a	0.053	0.053	n/a	n/a	n/a	n/a	n/a	n/a	0.58
TEM-87	n/a	n/a	0.955	n/a	n/a	n/a	n/a	n/a	n/a	0.752	0.752	n/a	n/a	n/a	n/a	n/a	n/a	0.569
TEM-191	n/a	n/a	0	0	n/a	n/a	n/a	n/a	n/a	0.172	0.082	n/a	n/a	n/a	n/a	n/a	n/a	0.988
CTX-M-115	n/a	n/a	0	0	n/a	n/a	n/a	n/a	n/a	0.866	0.354	n/a	n/a	n/a	n/a	n/a	n/a	0.43
Morganella morganii gyrB conferring resistance to fluoroquinolone	n/a	n/a	0	0	n/a	n/a	n/a	n/a	n/a	0.067	0.117	n/a	n/a	n/a	n/a	n/a	n/a	0.071
basS	n/a	n/a	0.934	n/a	n/a	n/a	n/a	n/a	n/a	0.002	0.002	n/a	n/a	n/a	n/a	n/a	n/a	0.039
dfrA8	n/a	n/a	0	0	n/a	n/a	n/a	n/a	n/a	0.162	0.262	n/a	n/a	n/a	n/a	n/a	n/a	0.299
ANT(4')-IIb	n/a	n/a	0	0	n/a	n/a	n/a	n/a	n/a	0.162	0.262	n/a	n/a	n/a	n/a	n/a	n/a	0.299
TriC	n/a	n/a	0.965	0	n/a	n/a	n/a	n/a	n/a	0.631	0.631	n/a	n/a	n/a	n/a	n/a	n/a	0.309
CMY-14	n/a	n/a	0.954	n/a	n/a	n/a	n/a	n/a	n/a	0.417	0.417	n/a	n/a	n/a	n/a	n/a	n/a	0.659
ANT(2'')-Ia	n/a	n/a	0	n/a	n/a	0	n/a	n/a	n/a	0.834	0.129	n/a	n/a	n/a	n/a	n/a	n/a	0.261
oleB	n/a	n/a	0	n/a	n/a	0	n/a	n/a	n/a	0.834	0.129	n/a	n/a	n/a	n/a	n/a	n/a	0.261
Salmonella enterica cmlA	n/a	n/a	0	n/a	n/a	0	n/a	n/a	n/a	0.278	0.6	n/a	n/a	n/a	n/a	n/a	n/a	0.285
mexX	n/a	n/a	0.91	n/a	n/a	n/a	n/a	n/a	n/a	0.496	0.496	n/a	n/a	n/a	n/a	n/a	n/a	0.937
OpmD	n/a	n/a	0	0	n/a	n/a	n/a	n/a	n/a	0.113	0.208	n/a	n/a	n/a	n/a	n/a	n/a	0.723
PmpM	n/a	n/a	0	0	n/a	n/a	n/a	n/a	n/a	0.113	0.208	n/a	n/a	n/a	n/a	n/a	n/a	0.723
MdtK	n/a	n/a	0.996	n/a	n/a	n/a	n/a	n/a	n/a	0.457	0.457	n/a	n/a	n/a	n/a	n/a	n/a	0.542
acrD	n/a	n/a	0	0	n/a	0	n/a	n/a	n/a	0.401	0	n/a	n/a	n/a	n/a	n/a	n/a	0.215
CMY-45	n/a	n/a	0	n/a	n/a	n/a	n/a	n/a	n/a	0.359	0.839	n/a	n/a	n/a	n/a	n/a	n/a	0.073
LEN-10	n/a	n/a	0	n/a	n/a	n/a	n/a	n/a	n/a	0.359	0.839	n/a	n/a	n/a	n/a	n/a	n/a	0.073
qacH	n/a	n/a	0	n/a	n/a	n/a	n/a	n/a	n/a	0.89	0.228	n/a	n/a	n/a	n/a	n/a	n/a	0.106
CTX-M-55	n/a	n/a	0	n/a	n/a	n/a	n/a	n/a	n/a	0.359	0.839	n/a	n/a	n/a	n/a	n/a	n/a	0.073
sul3	n/a	n/a	0	n/a	n/a	n/a	n/a	n/a	n/a	0.89	0.228	n/a	n/a	n/a	n/a	n/a	n/a	0.106
ACT-30	n/a	n/a	0	n/a	n/a	n/a	n/a	n/a	n/a	0.607	0.023	n/a	n/a	n/a	n/a	n/a	n/a	0.449
tet(W/N/W)	n/a	n/a	0	n/a	n/a	n/a	n/a	n/a	n/a	0.168	0.027	n/a	n/a	n/a	n/a	n/a	n/a	0.567
linG	n/a	n/a	0	n/a	n/a	n/a	n/a	n/a	n/a	0.168	0.027	n/a	n/a	n/a	n/a	n/a	n/a	0.567
aadA23	n/a	n/a	0	n/a	n/a	n/a	n/a	n/a	n/a	0.168	0.027	n/a	n/a	n/a	n/a	n/a	n/a	0.567
aadA24	n/a	n/a	0	n/a	n/a	n/a	n/a	n/a	n/a	0.168	0.027	n/a	n/a	n/a	n/a	n/a	n/a	0.567
CARB-21	n/a	n/a	0.891	0	n/a	0	n/a	n/a	n/a	0.947	0.947	n/a	n/a	n/a	n/a	n/a	n/a	0.792
OXA-368	n/a	n/a	0.969	n/a	n/a	n/a	n/a	n/a	n/a	0.525	0.525	n/a	n/a	n/a	n/a	n/a	n/a	0.943
cmeA	n/a	n/a	0	n/a	n/a	n/a	n/a	n/a	n/a	0.001	0.394	n/a	n/a	n/a	n/a	n/a	n/a	0.008
QnrS9	n/a	n/a	0	n/a	n/a	n/a	n/a	n/a	n/a	0.001	0.394	n/a	n/a	n/a	n/a	n/a	n/a	0.008
rmtB	n/a	n/a	0	n/a	n/a	n/a	n/a	n/a	n/a	0.001	0.394	n/a	n/a	n/a	n/a	n/a	n/a	0.008
NDM-5	n/a	n/a	0	n/a	n/a	n/a	n/a	n/a	n/a	0.001	0.394	n/a	n/a	n/a	n/a	n/a	n/a	0.008
CMY-42	n/a	n/a	0	n/a	n/a	n/a	n/a	n/a	n/a	0.001	0.394	n/a	n/a	n/a	n/a	n/a	n/a	0.008
BRP(MBL)	n/a	n/a	0	n/a	n/a	n/a	n/a	n/a	n/a	0.001	0.394	n/a	n/a	n/a	n/a	n/a	n/a	0.008
AAC(3)-Ia	n/a	n/a	0	n/a	n/a	n/a	n/a	n/a	n/a	0.239	0.139	n/a	n/a	n/a	n/a	n/a	n/a	0.321
QnrB20	n/a	n/a	0.997	n/a	n/a	n/a	n/a	n/a	n/a	0.814	0.814	n/a	n/a	n/a	n/a	n/a	n/a	0.832
IND-6	n/a	n/a	0.997	n/a	n/a	n/a	n/a	n/a	n/a	0.814	0.814	n/a	n/a	n/a	n/a	n/a	n/a	0.832
RlmA(II)	n/a	n/a	0.997	n/a	n/a	n/a	n/a	n/a	n/a	0.814	0.814	n/a	n/a	n/a	n/a	n/a	n/a	0.832
adeJ	n/a	n/a	0.948	n/a	n/a	n/a	n/a	n/a	n/a	0.203	0.203	n/a	n/a	n/a	n/a	n/a	n/a	0.897
AxyY	n/a	n/a	0	0	n/a	n/a	n/a	n/a	n/a	0.084	0.147	n/a	n/a	n/a	n/a	n/a	n/a	0.137
CARB-23	n/a	n/a	0.913	n/a	n/a	0	n/a	n/a	n/a	0.667	0.029	n/a	n/a	n/a	n/a	n/a	n/a	0.986
Table S4. P-values for each weights of importance assigned for every resistance determinant during E. coli antibiotic resistance phenotype prediction using logistic regression + RGI. An asterisk indicates models for antibiotics where <10% of a species’ isolates displayed susceptible or resistant phenotypes and therefore could not be properly validated and tested, so were trained using all the dat…

## Sheet: Table S5
P-values	ampicillin*	amoxicillin-clavulanic_acid*	amikacin*	cefazolin*	cefalotin*	ciprofloxacin	cefixime*	ceftazidime	gentamicin_C	meropenem	piperacillin-tazobactam	tobramycin*	trimethoprim-sulfamethoxazole*	cefoxitin*	ceftriaxone*
MexK	0.965	0.965	0.011	0.05	0.178	0	0.344	0	0.79	nan	nan	0	0.73	0.965	0.965
basR	0.583	0.583	0.894	0.273	0.867	0	0.589	0	0.484	nan	nan	0.696	0.326	0.583	0.583
OprJ	0.284	0.284	0.08	0.936	0.923	0	0.849	0	0.792	nan	nan	0	0.221	0.284	0.284
adeF	0.302	0.302	0.583	0.202	0.977	0	0.376	0	0.826	nan	nan	0.436	0.171	0.302	0.302
TriA	0.965	0.965	0.011	0.05	0.178	0	0.344	0	0.79	nan	nan	0	0.73	0.965	0.965
MexJ	0.965	0.965	0.011	0.05	0.178	0	0.344	0	0.79	nan	nan	0	0.73	0.965	0.965
Pseudomonas aeruginosa emrE	0.965	0.965	0.011	0.05	0.178	0	0.344	0	0.79	nan	nan	0	0.73	0.965	0.965
OpmH	0.289	0.289	0.012	0.618	0.754	0	0.984	0	0.79	nan	nan	0.602	0.253	0.289	0.289
MexC	0.965	0.965	0.011	0.05	0.178	0	0.344	0	0.79	nan	nan	0	0.73	0.965	0.965
OpmD	0.909	0.909	0.73	0.664	0.987	0	0.957	0	0.79	nan	nan	0	0.792	0.909	0.909
MuxC	0.85	0.85	1	0.581	0.734	0	0.974	0	0.79	nan	nan	0	0.888	0.85	0.85
Pseudomonas aeruginosa catB7	0.73	0.73	0	0.7	0.178	0	0.673	0	0.79	nan	nan	0	0.797	0.73	0.73
mexY	0.965	0.965	0.011	0.05	0.178	0	0.344	0	0.79	nan	nan	0	0.73	0.965	0.965
MuxA	0.85	0.85	1	0.581	0.734	0	0.974	0	0.79	nan	nan	0	0.888	0.85	0.85
Pseudomonas aeruginosa CpxR	0.965	0.965	0.011	0.05	0.178	0	0.344	0	0.79	nan	nan	0	0.73	0.965	0.965
MexL	0.965	0.965	0.011	0.05	0.178	0	0.344	0	0.79	nan	nan	0	0.73	0.965	0.965
ArmR	0.707	0.707	0.893	0.922	0.581	0.932	0.638	0	1	nan	nan	0.626	0.873	0.707	0.707
MexS	0.85	0.85	1	0.581	0.734	0	0.974	0	0.79	nan	nan	0	0.888	0.85	0.85
OpmB	0.85	0.85	1	0.581	0.734	0	0.974	0	0.79	nan	nan	0	0.888	0.85	0.85
OprN	0.85	0.85	1	0.581	0.734	0	0.974	0	0.79	nan	nan	0	0.888	0.85	0.85
opmE	0.965	0.965	0.011	0.05	0.178	0	0.344	0	0.79	nan	nan	0	0.73	0.965	0.965
bcr-1	0.965	0.965	0.011	0.05	0.178	0	0.344	0	0.79	nan	nan	0	0.73	0.965	0.965
basS	0.965	0.965	0.011	0.05	0.178	0	0.344	0	0.79	nan	nan	0	0.73	0.965	0.965
MexG	0.909	0.909	0.73	0.664	0.987	0	0.957	0	0.79	nan	nan	0	0.792	0.909	0.909
MexA	0.965	0.965	0.011	0.05	0.178	0	0.344	0	0.79	nan	nan	0	0.73	0.965	0.965
MexF	0.609	0.609	0.692	0.391	0.846	0	0.703	0	0.453	nan	nan	0.747	0.348	0.609	0.609
MexV	0.965	0.965	0.011	0.05	0.178	0	0.344	0	0.79	nan	nan	0	0.73	0.965	0.965
nalD	0.965	0.965	0.011	0.05	0.178	0	0.344	0	0.79	nan	nan	0	0.73	0.965	0.965
Pseudomonas aeruginosa soxR	0.749	0.749	0.797	0.934	0.849	0	0.815	0	0.79	nan	nan	0.817	0.825	0.749	0.749
FosA	0.965	0.965	0.011	0.05	0.178	0	0.344	0	0.79	nan	nan	0	0.73	0.965	0.965
PmpM	0.965	0.965	0.011	0.05	0.178	0	0.344	0	0.79	nan	nan	0	0.73	0.965	0.965
MexE	0.642	0.642	0.513	0.01	0.107	0	0.13	0	0.592	nan	nan	0	0.387	0.642	0.642
TriC	0.965	0.965	0.011	0.05	0.178	0	0.344	0	0.79	nan	nan	0	0.73	0.965	0.965
MuxB	0.85	0.85	1	0.581	0.734	0	0.974	0	0.79	nan	nan	0	0.888	0.85	0.85
OXA-50	0.965	0.965	0.011	0.05	0.178	0	0.344	0	0.79	nan	nan	0	0.73	0.965	0.965
mexN	0.64	0.64	0.032	0.109	0.27	0	0.284	0	0.59	nan	nan	0	0.554	0.64	0.64
MexI	0.909	0.909	0.73	0.664	0.987	0	0.957	0	0.79	nan	nan	0	0.792	0.909	0.909
OprM	0.965	0.965	0.011	0.05	0.178	0	0.344	0	0.79	nan	nan	0	0.73	0.965	0.965
MexR	0.965	0.965	0.011	0.05	0.178	0	0.344	0	0.79	nan	nan	0	0.73	0.965	0.965
MexH	0.965	0.965	0.011	0.05	0.178	0	0.344	0	0.79	nan	nan	0	0.73	0.965	0.965
MexD	0.591	0.591	0.88	0.319	0.971	0	0.513	0	0.504	nan	nan	0.777	0.464	0.591	0.591
Type A NfxB	0.594	0.594	0.052	0.149	0.942	0	0.698	0	0.621	nan	nan	0	0.15	0.594	0.594
mexM	0.64	0.64	0.032	0.109	0.27	0	0.284	0	0.59	nan	nan	0	0.554	0.64	0.64
nalC	0.663	0.663	0	0.635	0.178	0	0.658	0	0.79	nan	nan	0	0.664	0.663	0.663
mexP	0.965	0.965	0.011	0.05	0.178	0	0.344	0	0.79	nan	nan	0	0.73	0.965	0.965
MexT	0.85	0.85	1	0.581	0.734	0	0.974	0	0.79	nan	nan	0	0.888	0.85	0.85
TriB	0.965	0.965	0.011	0.05	0.178	0	0.344	0	0.79	nan	nan	0	0.73	0.965	0.965
APH(3')-IIb	0.965	0.965	0.011	0.05	0.178	0	0.344	0	0.79	nan	nan	0	0.73	0.965	0.965
arnA	0.965	0.965	0.011	0.05	0.178	0	0.344	0	0.79	nan	nan	0	0.73	0.965	0.965
MexW	0.766	0.766	0.236	0.649	0.93	0	0.918	0	0.638	nan	nan	0	0.506	0.766	0.766
PDC-5	0.301	0.301	0.128	0.269	0.481	0	0.6	0	0.567	nan	nan	0	0.091	0.301	0.301
carA	0.965	0.965	0.011	0.05	0.178	0	0.344	0	0.79	nan	nan	0	0.73	0.965	0.965
Type B NfxB	0.568	0.568	0.765	0.86	0.459	0	0.823	0	0.623	nan	nan	0	0.212	0.568	0.568
PDC-8	0.272	0.272	0.978	0.071	0.19	0	0.195	0	0.705	nan	nan	0	0.169	0.272	0.272
MexZ	0.466	0.466	0.024	0.813	0.934	0	0.802	0	0.592	nan	nan	0.821	0.239	0.466	0.466
PDC-9	0.823	0.823	0.69	0.038	0.709	0	0.589	0	0.443	nan	nan	0	0.177	0.823	0.823
mdtF	0.764	0.764	0.167	0.969	0.798	0	0.763	0	0.698	nan	nan	0.937	0.427	0.764	0.764
mdtC	0.615	0.615	0.267	0.865	0.966	nan	0.962	nan	nan	nan	nan	0.834	0.424	0.615	0.615
APH(3'')-Ib	0.856	0.856	0.749	0.657	0.698	nan	0.956	0	nan	nan	nan	0.971	0.86	0.856	0.856
Pseudomonas aeruginosa gyrA conferring resistance to fluoroquinolones	0.641	0.641	0.371	0.308	0.938	0	0.363	0	0.5	nan	nan	0.626	0.755	0.641	0.641
tet(C)	0.163	0.163	0.001	0.774	0.922	nan	0.931	0	nan	nan	nan	0.873	0.062	0.163	0.163
PDC-6	0.884	0.884	0.584	0.937	0.472	0	0.882	nan	0.502	nan	nan	0	0.733	0.884	0.884
MexB	0.5	0.5	0	0.355	0.991	0	0.521	nan	0.897	nan	nan	0.904	0.294	0.5	0.5
mdtH	0.919	0.919	0.888	0.532	0.729	nan	0.963	nan	nan	nan	nan	0.665	0.55	0.919	0.919
oqxB	0.833	0.833	0.851	0.619	0.996	nan	0.753	nan	nan	nan	nan	0.981	0.766	0.833	0.833
PDC-1	0.034	0.034	0.889	0	0.012	0	0.022	0	0.591	nan	nan	0	0.002	0.034	0.034
QnrB42	0.954	0.954	0.965	0.993	0.968	nan	0.846	nan	nan	nan	nan	0	0.73	0.954	0.954
acrD	0.678	0.678	0.609	0.634	0.865	0	0.744	0	nan	nan	nan	0	0.577	0.678	0.678
PDC-3	0.332	0.332	0.888	0.129	0.137	0	0.217	0	0.604	nan	nan	0	0.307	0.332	0.332
QnrD2	0.914	0.914	0.01	0.217	0.985	nan	0.773	nan	nan	nan	nan	0	0.425	0.914	0.914
sdiA	0.914	0.914	0.01	0.217	0.985	nan	0.773	nan	nan	nan	nan	0	0.425	0.914	0.914
patA	0.115	0.115	0.004	0.038	0.072	nan	0.127	nan	nan	nan	nan	0	0.048	0.115	0.115
Klebsiella pneumoniae OmpK37	0.914	0.914	0.01	0.217	0.985	nan	0.773	nan	nan	nan	nan	0	0.425	0.914	0.914
APH(6)-Id	0.647	0.647	0.04	0.81	0.586	nan	0.822	nan	nan	nan	nan	0	0.869	0.647	0.647
AAC(3)-IIb	0.934	0.934	0.378	0.763	0.89	nan	0.87	nan	nan	nan	nan	0	0.931	0.934	0.934
sul1	0.833	0.833	0.026	0.769	0.798	0	0.682	0	0.293	nan	nan	0	0.997	0.833	0.833
aadA6	0.402	0.402	0.748	0.929	0.798	0	0.761	0	0.388	nan	nan	0	0.461	0.402	0.402
clbA	0.997	0.997	0.99	0.683	nan	nan	0.999	nan	nan	nan	nan	0.791	0.743	0.997	0.997
Streptococcus agalactiae mprF	0.875	0.875	0.893	0.865	0.914	0	0.816	0	0.5	nan	nan	0.91	0.952	0.875	0.875
acrB	0.592	0.592	0.128	0.611	0.828	0	0.913	0	nan	nan	nan	0.81	0.619	0.592	0.592
cpxA	0.506	0.506	0.329	0.387	0.799	nan	0.774	0	nan	nan	nan	0.523	0.2	0.506	0.506
Escherichia coli emrE	0.506	0.506	0.329	0.387	0.799	nan	0.774	0	nan	nan	nan	0.523	0.2	0.506	0.506
CrpP	0.483	0.483	0.359	0.845	0.844	0	0.723	0	0.535	nan	nan	0.89	0.481	0.483	0.483
TEM-75	0.609	0.609	0.564	0.097	0.44	nan	0.415	nan	nan	nan	nan	0.851	0.297	0.609	0.609
Escherichia coli EF-Tu mutants conferring resistance to Pulvomycin	0.905	0.905	0.887	0.841	0.953	0	0.846	nan	nan	nan	nan	0.947	0.936	0.905	0.905
lmrD	0.609	0.609	0.564	0.097	0.44	nan	0.415	nan	nan	nan	nan	0.851	0.297	0.609	0.609
PmrF	0.749	0.749	0.797	0.934	0.849	0	0.815	0	nan	nan	nan	0.888	0.825	0.749	0.749
spd	0.745	0.745	0.731	0.892	0.894	nan	0.841	0	nan	nan	nan	0.412	0.753	0.745	0.745
Pseudomonas aeruginosa parE conferring resistance to fluoroquinolones	0.872	0.872	0.817	0.643	0.825	nan	0.942	0	0.583	nan	nan	0.901	0.605	0.872	0.872
AAC(3)-VIIIa	0.805	0.805	0.822	0.746	0.927	nan	0.712	nan	nan	nan	nan	0.557	0.894	0.805	0.805
adeL	0.805	0.805	0.822	0.746	0.927	nan	0.712	nan	nan	nan	nan	0.557	0.894	0.805	0.805
smeF	0.805	0.805	0.822	0.746	0.927	nan	0.712	nan	nan	nan	nan	0.557	0.894	0.805	0.805
Staphylococcus mupA conferring resistance to mupirocin	0.805	0.805	0.822	0.746	0.927	nan	0.712	nan	nan	nan	nan	0.557	0.894	0.805	0.805
mel	0.805	0.805	0.822	0.746	0.927	nan	0.712	nan	nan	nan	nan	0.557	0.894	0.805	0.805
fexA	0.877	0.877	0.752	0.754	0.866	nan	0.978	nan	nan	nan	nan	0.739	0.657	0.877	0.877
emrB	0.898	0.898	0.789	0.848	0.927	nan	0.984	0	0.528	nan	nan	0.949	0.753	0.898	0.898
OXA-54	0.424	0.424	0.373	0.32	0.903	nan	0.62	nan	nan	nan	nan	0	0.191	0.424	0.424
mdtA	0.737	0.737	0.907	0.355	0.824	nan	0.695	0	0.869	nan	nan	0	0.466	0.737	0.737
mdtB	0.62	0.62	0.321	0.925	0.659	0	0.799	0	0.685	nan	nan	0	0.763	0.62	0.62
baeS	0.334	0.334	0.058	0.868	0.852	nan	0.903	0	0.786	nan	nan	0	0.274	0.334	0.334
vanSE	0.94	0.94	0.866	0.984	0.967	0.944	0.995	nan	nan	nan	nan	0.664	0.933	0.94	0.94
dfrB3	0.94	0.94	0.866	0.984	0.967	0.944	0.995	nan	nan	nan	nan	0.664	0.933	0.94	0.94
aadA3	0.152	0.152	0.006	0.965	0.752	nan	0.745	0	nan	nan	nan	0	0.096	0.152	0.152
ramA	0.136	0.136	0.001	0.667	0.599	nan	0.663	nan	nan	nan	nan	0	0.057	0.136	0.136
tetT	0.902	0.902	0.164	0.224	0.539	nan	0.734	nan	nan	nan	nan	0	0.701	0.902	0.902
baeR	0.33	0.33	0.074	0.649	0.913	nan	0.741	0	0.869	nan	nan	0	0.182	0.33	0.33
CRP	0.33	0.33	0.074	0.649	0.913	nan	0.741	0	0.869	nan	nan	0	0.182	0.33	0.33
Escherichia coli acrA	0.33	0.33	0.074	0.649	0.913	nan	0.741	0	0.869	nan	nan	0	0.182	0.33	0.33
OKP-A-4	0.746	0.746	0	0.724	0.572	nan	0.899	nan	nan	nan	nan	0	0.993	0.746	0.746
AcrS	0.687	0.687	0	0.459	0.572	0	0.654	nan	nan	nan	nan	0	0.549	0.687	0.687
vanD	0.922	0.922	0.937	0.638	nan	nan	0.943	nan	nan	nan	nan	0.653	0.664	0.922	0.922
Erm(38)	0.922	0.922	0.937	0.638	nan	nan	0.943	nan	nan	nan	nan	0.653	0.664	0.922	0.922
tetW	0.922	0.922	0.937	0.638	nan	nan	0.943	nan	nan	nan	nan	0.653	0.664	0.922	0.922
arr-3	0.192	0.192	0.023	0.816	0.852	nan	0.842	nan	nan	nan	nan	0	0.155	0.192	0.192
Bacillus subtilis mprF	0.192	0.192	0.023	0.816	0.852	nan	0.842	nan	nan	nan	nan	0	0.155	0.192	0.192
mdtO	0.743	0.743	0.821	0.67	nan	nan	0.798	nan	nan	nan	nan	0.872	0.629	0.743	0.743
MCR-3	0.743	0.743	0.821	0.67	nan	nan	0.798	nan	nan	nan	nan	0.872	0.629	0.743	0.743
Escherichia coli ampC beta-lactamase	0.791	0.791	0.704	0.629	0.991	0	0.793	0	nan	nan	nan	0	0.665	0.791	0.791
H-NS	0.791	0.791	0.704	0.629	0.991	0	0.793	0	nan	nan	nan	0	0.665	0.791	0.791
AcrF	0.906	0.906	0.784	0.954	0.952	nan	0.995	nan	nan	nan	nan	0.924	0.909	0.906	0.906
Streptomyces rishiriensis parY mutant conferring resistance to aminocoumarin	0.416	0.416	0.037	0.043	0.171	nan	0.347	nan	nan	nan	nan	0	0.106	0.416	0.416
PER-5	0.573	0.573	0.128	0.831	0.927	0	0.999	0	nan	nan	nan	0	0.525	0.573	0.573
rmtB	0.793	0.793	0.864	0.771	0.978	nan	0.834	0	0.528	nan	nan	0.49	0.734	0.793	0.793
otr(A)	0.495	0.495	0.031	0.796	0.934	nan	0.799	nan	nan	nan	nan	0.637	0.272	0.495	0.495
Salmonella enterica cmlA	0.93	0.93	0.147	0.51	nan	0	0.965	0	0.307	nan	nan	0	0.541	0.93	0.93
catIII	0.663	0.663	0	0.859	nan	nan	0.765	nan	nan	nan	nan	0	0.705	0.663	0.663
armA	0.999	0.999	0.322	0.854	0.757	nan	0.653	nan	nan	nan	nan	0.779	0.661	0.999	0.999
SLB-1	0.665	0.665	0.151	0.047	0.176	0	0.214	nan	0.591	nan	nan	0	0.519	0.665	0.665
novA	0.191	0.191	0.006	0.834	0.98	nan	0.901	nan	nan	nan	nan	0.755	0.062	0.191	0.191
evgS	0.758	0.758	0.497	0.95	0.843	0	0.934	nan	0.64	nan	nan	0	0.547	0.758	0.758
myrA	0.297	0.297	0	0.606	0.917	0	0.841	nan	0.897	nan	nan	0.99	nan	0.297	0.297
ceoB	0.577	0.577	0.489	0.084	0.22	nan	0.359	nan	nan	nan	nan	0.79	0.302	0.577	0.577
Escherichia coli mdfA	0.925	0.925	0.931	0.979	0.947	nan	0.949	nan	nan	nan	nan	0.967	0.976	0.925	0.925
Table S5. P-values for each weights of importance assigned for every resistance determinant during P. aeruginosa antibiotic resistance phenotype prediction using logistic regression + RGI. An asterisk indicates models for antibiotics where <10% of a species’ isolates displayed susceptible or resistant phenotypes and therefore could not be properly validated and tested, so were trained using all t…
